# Supplementary material for: Role of Tumor Necrosis Factor-α in the Human Systemic Endotoxin-Induced Transcriptome
Source: PLoS One. 2013 Nov 13;8(11):e79051. doi: 10.1371/journal.pone.0079051 (PMC3827317; doi:10.1371/journal.pone.0079051)
Supplement: Table S1 — List of 4077 significant transcripts, their fold changes, p- and q-values. (XLS) [file pone.0079051.s001.xls]

## Sheet: Linear Models ANOVA
illuminaID	symbol	LPS+placebo (t4) versus placebo (t0) foldchange	LPS+Etanercept (t4) versus Etanercept (t0) foldchange	linear model ANOVA nominal p-value	linear model ANOVA FDR q-value
ILMN_1785356	RAB6IP1	5.04421	2.20501	2.3e-08	0.000126574
ILMN_2086417	NDUFV2	3.81257	1.06395	4.55e-08	0.000126574
ILMN_1699856	RALGDS	3.37245	-1.04406	3.05e-08	0.000126574
ILMN_1661695	IRAK3	15.6219	3.66164	1.47e-07	0.000136221
ILMN_1703650	TNIP1	6.49464	2.57778	1.07e-07	0.000136221
ILMN_1778650	VILL	4.69698	1.41292	8.64e-08	0.000136221
ILMN_1667199	SQRDL	3.43646	2.09369	1.2e-07	0.000136221
ILMN_1772466	SH2D3A	2.75361	-1.08084	9.48e-08	0.000136221
ILMN_2366334	FERMT3	2.81288	1.36651	1.35e-07	0.000136221
ILMN_1784238	SEC22B	3.59392	1.68859	2.7e-07	0.000143458
ILMN_1746856	RAB21	3.98048	1.436	2.63e-07	0.000143458
ILMN_1812759	GCH1	8.53431	1.43879	2.92e-07	0.000143458
ILMN_1748206	C20orf160	5.76577	1.69188	1.74e-07	0.000143458
ILMN_1671250	CLIC4	7.22311	1.25502	2.62e-07	0.000143458
ILMN_2230862	GYG1	8.35246	2.5153	1.92e-07	0.000143458
ILMN_1749011	NECAP2	1.75387	1.00078	2.9e-07	0.000143458
ILMN_1701914	CD274	2.81024	1.20642	2.88e-07	0.000143458
ILMN_1686454	TIFA	8.06204	1.48748	3.99e-07	0.000175424
ILMN_2405797	REPS2	4.5219	1.71357	4.2e-07	0.000175424
ILMN_1792951	ZHX2	2.94695	1.08941	4.04e-07	0.000175424
ILMN_1806778	UBE2E1	3.87637	1.41342	4.93e-07	0.000178236
ILMN_1656934	REPS2	5.46344	2.04282	7.29e-07	0.000178236
ILMN_1811258	RELB	8.4851	3.25877	5.51e-07	0.000178236
ILMN_1665455	DCUN1D3	6.31392	1.4076	6.62e-07	0.000178236
ILMN_1769566	ATG3	3.02736	1.47362	7.01e-07	0.000178236
ILMN_2330243	NUDT1	-2.32579	-1.21294	7.77e-07	0.000178236
ILMN_1727689	TNFAIP2	4.46751	1.96197	7.9e-07	0.000178236
ILMN_1791771	HCK	4.26161	2.30065	5.67e-07	0.000178236
ILMN_1664216	NKIRAS1	1.90589	-1.00618	6.35e-07	0.000178236
ILMN_1862909		-2.33357	-1.93199	5.14e-07	0.000178236
ILMN_1811364	SGPP2	7.1745	-1.00631	7.7e-07	0.000178236
ILMN_2366330	FERMT3	2.84067	1.68046	7.7e-07	0.000178236
ILMN_1838885	KIAA1632	1.95878	1.03857	7.83e-07	0.000178236
ILMN_1698166	C21orf91	2.86653	1.20634	7.22e-07	0.000178236
ILMN_1792825	ARIH2	-1.73112	-1.10168	5.24e-07	0.000178236
ILMN_1705390	KLHL22	-1.97938	1.18533	7.88e-07	0.000178236
ILMN_1687864	POP5	-1.70058	-1.34368	4.88e-07	0.000178236
ILMN_1661439	FLOT1	6.52918	2.51473	8.36e-07	0.000179748
ILMN_2325337	APOL2	1.64006	1.13654	8.4e-07	0.000179748
ILMN_2367418	OSCAR	3.35539	2.1407	8.82e-07	0.000184028
ILMN_2230577	RABGEF1	3.07426	1.06627	9.14e-07	0.000186055
ILMN_2401987	DLEC1	2.55071	1.00787	9.59e-07	0.000186877
ILMN_1764043	TTL	2.09757	-1.27929	9.63e-07	0.000186877
ILMN_1799744	GALC	3.05006	1.02866	1.06e-06	0.00020156
ILMN_1669376	DRAM	10.4335	2.71385	1.26e-06	0.000210769
ILMN_1734229	SPPL2A	3.76793	1.7518	1.31e-06	0.000210769
ILMN_1798804	SRPK1	4.79934	2.47874	1.3e-06	0.000210769
ILMN_1745034	SLC11A2	4.68034	1.33058	1.27e-06	0.000210769
ILMN_1714965	NFKB1	4.37606	1.64013	1.16e-06	0.000210769
ILMN_1652787	PIK3AP1	4.28067	1.55122	1.24e-06	0.000210769
ILMN_1742230	BAZ1A	5.41473	1.75702	1.26e-06	0.000210769
ILMN_1795158	FGR	3.65833	1.62549	1.18e-06	0.000210769
ILMN_1808979	CLEC4D	21.6868	4.04684	1.36e-06	0.000214513
ILMN_1723035	OLR1	8.48612	1.14467	1.41e-06	0.00021741
ILMN_1745964	IRAK2	13.6972	2.73004	1.44e-06	0.000218817
ILMN_1703335	LACTB	4.19409	1.65155	1.57e-06	0.00022068
ILMN_1683146	FTH1	3.39502	1.73491	1.57e-06	0.00022068
ILMN_1725471	GK	6.97992	1.93587	1.6e-06	0.00022068
ILMN_1749244	LYRM1	3.77195	1.5528	1.54e-06	0.00022068
ILMN_2393296	GK	7.42311	2.05802	1.66e-06	0.00022068
ILMN_2392274	CD82	4.11187	1.76939	1.55e-06	0.00022068
ILMN_1677534	SCAP	-1.7085	1.15835	1.67e-06	0.00022068
ILMN_2285141	USP48	-1.32305	1.01818	1.62e-06	0.00022068
ILMN_1713058	PSTPIP2	10.6111	2.26541	1.83e-06	0.000231714
ILMN_1712026	NLRP3	3.52886	1.05692	1.8e-06	0.000231714
ILMN_1776967	LRRC50	17.6383	1.20147	1.81e-06	0.000231714
ILMN_1739792	RHOG	2.53377	1.63928	1.87e-06	0.000232432
ILMN_1764361	DUSP16	1.51618	-1.19963	1.9e-06	0.000232579
ILMN_1735548	HIVEP1	5.85115	1.70152	1.99e-06	0.000234201
ILMN_2358041	NBN	5.34031	1.92786	1.96e-06	0.000234201
ILMN_1659158	SAMD3	-3.58848	-1.94818	1.98e-06	0.000234201
ILMN_1672174	ECE1	3.07498	1.36738	2.08e-06	0.000241299
ILMN_1786601	PLAGL2	3.25091	1.72726	2.12e-06	0.000242788
ILMN_1699644	MARCH3	9.73086	1.19602	2.2e-06	0.000244666
ILMN_1651832	EHD1	5.22371	2.70723	2.18e-06	0.000244666
ILMN_1792679	ITGA5	-1.77996	1.15628	2.25e-06	0.000246676
ILMN_1734833	NBN	14.2799	3.05941	2.33e-06	0.00025298
ILMN_1807106	LDHA	2.705	-1.11372	2.51e-06	0.000268452
ILMN_1792389	RNF165	-2.48917	-1.30427	2.55e-06	0.000268906
ILMN_1913678		8.19051	3.36672	2.66e-06	0.000277741
ILMN_1780601	EMR1	9.24653	1.74391	2.83e-06	0.000289248
ILMN_1716053	AK2	2.33439	1.25346	2.84e-06	0.000289248
ILMN_1776188	MAP1LC3A	7.11727	2.17153	2.9e-06	0.000291804
ILMN_1777322	FAM91A1	1.57797	1.22481	3.18e-06	0.000307136
ILMN_1790909	NFE2L2	3.16377	1.38906	3.29e-06	0.000307136
ILMN_2335813	GCH1	6.57698	1.3992	3.29e-06	0.000307136
ILMN_2286870	CSNK1D	2.74024	1.24541	3.32e-06	0.000307136
ILMN_1812062	SGPP2	2.63366	1.08248	3.1e-06	0.000307136
ILMN_2065606	TOMM40L	1.46384	-1.02455	3.35e-06	0.000307136
ILMN_2364376	ILK	2.04863	1.30524	3.28e-06	0.000307136
ILMN_1742450	TAPBP	2.35025	1.25043	3.3e-06	0.000307136
ILMN_1717334	VAV1	3.81563	1.70292	3.39e-06	0.000307756
ILMN_1794967	EIF4ENIF1	-1.70537	-1.19415	3.54e-06	0.000318035
ILMN_1753345	SCAMP5	1.24193	-1.14593	3.71e-06	0.000328997
ILMN_1654696	C15orf48	3.92142	1.23747	3.82e-06	0.000335131
ILMN_2390859	NFKB2	9.62868	2.46219	3.95e-06	0.000343524
ILMN_1679133	SERPINB1	5.80562	1.98863	4.05e-06	0.00034824
ILMN_2110496	C21orf91	3.02508	1.28031	4.11e-06	0.000350374
ILMN_1758939	RIPK2	5.07882	1.75543	4.27e-06	0.000352924
ILMN_1661500	B4GALT4	2.12796	1.12112	4.24e-06	0.000352924
ILMN_1735038	MARCH3	4.42712	1.00057	4.24e-06	0.000352924
ILMN_2201966	N4BP1	3.92558	2.10017	4.43e-06	0.000362132
ILMN_1778673	GOLGA7	2.86762	1.57832	4.73e-06	0.00038328
ILMN_2115434	RAB32	2.49435	1.56876	5.06e-06	0.000406385
ILMN_1807042	MARCKS	13.1633	3.82	5.34e-06	0.000412729
ILMN_2063586	CLIC4	17.4841	2.13759	5.34e-06	0.000412729
ILMN_2312275	SRP54	2.15631	1.21683	5.26e-06	0.000412729
ILMN_1657139	ADAT1	1.55865	-1.39318	5.27e-06	0.000412729
ILMN_1813148	TOM1	2.59522	1.46708	5.53e-06	0.000423688
ILMN_1667213	DFFA	-1.93685	-1.55411	5.72e-06	0.0004269
ILMN_2310896	NLRP3	3.42246	1.11235	5.73e-06	0.0004269
ILMN_1656134	CNOT7	-1.5885	-1.02415	5.71e-06	0.0004269
ILMN_1903568		-1.68169	-1.26551	6.05e-06	0.000447082
ILMN_1658411	CHD4	1.94579	1.12016	6.12e-06	0.000448008
ILMN_1655796	MARCH3	10.2816	1.18725	6.44e-06	0.000455532
ILMN_1795762	PLEK	5.69271	2.89455	6.37e-06	0.000455532
ILMN_1763322	CCR3	-3.21307	-1.62553	6.41e-06	0.000455532
ILMN_1832033		1.41444	-1.05658	6.28e-06	0.000455532
ILMN_1799062	NFKB2	10.6972	2.57372	6.61e-06	0.000459894
ILMN_1705266	RELA	3.14463	1.07883	6.58e-06	0.000459894
ILMN_1660624	LIMK2	8.14938	2.51055	6.68e-06	0.000460621
ILMN_1657234	CCL20	2.35938	-1.11088	7.07e-06	0.000483281
ILMN_1658327	BAZ1A	3.99008	1.49111	7.23e-06	0.000486508
ILMN_1711023	CDK5RAP1	-2.31159	-1.50031	7.18e-06	0.000486508
ILMN_1654516	TMEM120A	3.94896	2.21613	8.21e-06	0.000542255
ILMN_1734740	GPR65	4.2792	1.94721	8.23e-06	0.000542255
ILMN_1757660	CAPS	-1.58973	-1.1762	8.25e-06	0.000542255
ILMN_1669550	MAD2L2	3.4294	1.69881	8.46e-06	0.000551617
ILMN_1656682	AZIN1	6.71547	2.48524	8.73e-06	0.000560128
ILMN_2123743	FCER1G	3.53136	1.6617	8.7e-06	0.000560128
ILMN_1802082	PRDM8	6.3312	1.26981	9.14e-06	0.00057344
ILMN_1811489	OXSR1	3.26235	1.5728	9.07e-06	0.00057344
ILMN_1656818	GPR141	4.8283	1.7173	9.08e-06	0.00057344
ILMN_1723436	PFKFB2	6.22142	1.67616	9.48e-06	0.000582316
ILMN_2362581	FNDC3A	2.27079	1.40022	9.49e-06	0.000582316
ILMN_2363586	SDCBP	4.28961	1.75303	9.49e-06	0.000582316
ILMN_1739967	TBK1	2.79424	1.46076	9.99e-06	0.000608548
ILMN_1690473	NFKBIB	2.30629	1.4467	1.03e-05	0.000620254
ILMN_2316778	ETNK1	1.43038	1.07036	1.05e-05	0.000630914
ILMN_1763842	PTRH1	-1.69536	-1.21104	1.06e-05	0.000630914
ILMN_1759633	REPS2	1.72715	1.23736	1.08e-05	0.000636235
ILMN_1701731	AKR1B1	-3.12046	-1.96005	1.1e-05	0.000645405
ILMN_1781623	TEX264	-2.22214	-1.5902	1.13e-05	0.000654612
ILMN_1705114	NUMB	3.37508	1.66458	1.13e-05	0.000654612
ILMN_2173835	FTHL3	3.25761	1.6433	1.15e-05	0.000661677
ILMN_1760320	GNB1	1.80817	1.28226	1.2e-05	0.000683314
ILMN_1724863	TICAM1	4.04197	2.04065	1.23e-05	0.000693065
ILMN_1798947	FLJ11795	2.36854	1.32968	1.23e-05	0.000693065
ILMN_1821473		-2.43681	-1.72873	1.25e-05	0.000699651
ILMN_1656057	PLAU	4.60195	1.96906	1.28e-05	0.000706988
ILMN_1704713	CSNK1G1	-1.2622	1.06581	1.27e-05	0.000706988
ILMN_1666932	FCGR2A	2.4862	1.52943	1.3e-05	0.00071444
ILMN_2379788	HIF1A	3.60406	1.77816	1.31e-05	0.00071644
ILMN_1678678	SLC37A4	-2.21344	-1.44657	1.35e-05	0.000729922
ILMN_1717809	RNF24	4.31565	1.70969	1.42e-05	0.000758425
ILMN_1782487	LOC400759	3.40002	1.26714	1.41e-05	0.000758425
ILMN_1787718	SLC27A1	-2.8906	-2.07865	1.43e-05	0.00075971
ILMN_1805410	C15orf48	26.2483	2.82515	1.49e-05	0.000783102
ILMN_1763828	MTF1	5.58296	2.09909	1.49e-05	0.000783102
ILMN_1770803	BNIP2	3.18051	1.71531	1.54e-05	0.000791697
ILMN_1793894	ANAPC13	-1.96056	-1.00473	1.53e-05	0.000791697
ILMN_1701402	IKIP	-1.16519	1.48288	1.53e-05	0.000791697
ILMN_1807596	UBAP1	2.9388	1.49089	1.55e-05	0.000791894
ILMN_1747146	TSG101	2.33138	1.42198	1.57e-05	0.000792457
ILMN_1672486	TCF7L2	2.40767	1.03226	1.56e-05	0.000792457
ILMN_1796458	GABARAPL2	3.40579	1.62203	1.6e-05	0.000797627
ILMN_1678454	CASP4	4.54309	2.00033	1.59e-05	0.000797627
ILMN_2114720	SLPI	2.84478	1.18462	1.61e-05	0.000798154
ILMN_1805916	NIPSNAP1	-1.98607	-1.33102	1.63e-05	0.000798154
ILMN_1738207	CISH	3.94535	1.01561	1.62e-05	0.000798154
ILMN_1687960	LIMK2	6.17073	2.07041	1.64e-05	0.000798154
ILMN_1814773	SH3BP5	1.79614	1.14582	1.65e-05	0.000798521
ILMN_1679666	SCGB3A1	-1.42353	-1.41274	1.67e-05	0.000806746
ILMN_1803811	TRIB1	5.09692	2.26725	1.69e-05	0.000808524
ILMN_2241953	PILRA	3.8218	2.11736	1.74e-05	0.00082868
ILMN_1766657	STOM	4.50913	-1.14493	1.8e-05	0.000855444
ILMN_2396571	GPR108	2.6524	1.31504	1.85e-05	0.000861678
ILMN_1762594	NOD2	3.85982	1.77032	1.84e-05	0.000861678
ILMN_2373177	PANK2	2.12361	1.18516	1.85e-05	0.000861678
ILMN_1758250	TRAFD1	3.93811	1.54748	1.88e-05	0.000870616
ILMN_1766425	REPS2	3.94779	1.8395	1.94e-05	0.000888127
ILMN_1683250	LOC440731	3.75761	1.68581	1.93e-05	0.000888127
ILMN_2415926	THOC3	-2.24279	-1.48736	2e-05	0.000893233
ILMN_2234412	TLE3	3.8078	1.49415	2e-05	0.000893233
ILMN_1715324	HSD17B8	-2.12905	-1.37738	1.99e-05	0.000893233
ILMN_1653498	IGSF6	4.92427	2.34866	2e-05	0.000893233
ILMN_1742569	PAPD1	-1.69602	-1.24414	1.96e-05	0.000893233
ILMN_2231021	TMEM185B	5.9634	2.02841	2.11e-05	0.000935653
ILMN_1696419	STOM	4.65526	1.06154	2.12e-05	0.000935653
ILMN_1753613	HOXA5	-1.34927	1.12378	2.15e-05	0.000945189
ILMN_2376289	DBNL	2.63214	1.7858	2.18e-05	0.000951056
ILMN_1719906	HADH	-2.37087	-1.52746	2.19e-05	0.000953769
ILMN_1849013		2.6747	1.15413	2.21e-05	0.000954845
ILMN_1722648	SF3B4	1.10448	-1.06763	2.24e-05	0.000964589
ILMN_2114568	GBP5	3.37428	-1.05688	2.3e-05	0.000979357
ILMN_1691798	ZNF26	-1.46408	-1.17714	2.3e-05	0.000979357
ILMN_2090802	TMEM79	-1.48433	1.17418	2.33e-05	0.000985216
ILMN_1762993	PIGV	2.10097	-1.06009	2.35e-05	0.000988456
ILMN_1674696	OLAH	2.80751	1.27098	2.38e-05	0.000997574
ILMN_2388090	MAPK14	2.28781	1.30907	2.41e-05	0.0010063
ILMN_2326512	CASP1	2.70279	1.70801	2.49e-05	0.00103165
ILMN_1686862	HLX	6.69063	2.3499	2.5e-05	0.00103165
ILMN_1685551	CHD4	1.69933	1.11679	2.51e-05	0.00103195
ILMN_1788363	MLH1	1.39822	-1.09545	2.57e-05	0.00104552
ILMN_1712027	RSBN1L	-1.28174	1.25512	2.56e-05	0.00104552
ILMN_2092333	GPR141	7.07051	2.15167	2.58e-05	0.0010465
ILMN_1794213	ABHD14A	-2.34801	-1.67157	2.7e-05	0.00108803
ILMN_1766045	SH3GLB1	5.62991	2.11406	2.74e-05	0.00109557
ILMN_1773485	QKI	2.46658	1.39224	2.74e-05	0.00109557
ILMN_1655557	INTS6	2.75626	1.70676	2.81e-05	0.00111022
ILMN_1706498	DSE	4.35965	2.24339	2.82e-05	0.00111022
ILMN_1676899	YEATS2	-1.90447	-1.298	2.82e-05	0.00111022
ILMN_2365465	XBP1	1.89155	-1.0957	2.85e-05	0.00111636
ILMN_1722858	PPP2CA	1.71707	1.21312	2.94e-05	0.00114526
ILMN_1738523	MYD88	3.79627	1.86959	2.97e-05	0.00114637
ILMN_1690105	STAT1	2.82042	1.35174	2.97e-05	0.00114637
ILMN_2319000	MATK	-4.44799	-1.47206	3.01e-05	0.00115729
ILMN_2317730	ELMO2	2.50424	1.14067	3.02e-05	0.00115729
ILMN_2339284	CHD2	1.98013	1.19563	3.04e-05	0.00115858
ILMN_1659888	PPP1R14B	2.15239	1.38388	3.11e-05	0.00116201
ILMN_2352097	GPR56	-6.06768	-1.70498	3.08e-05	0.00116201
ILMN_2051684	LOC401152	2.65629	1.59354	3.06e-05	0.00116201
ILMN_2370872	GRINA	4.23806	1.17259	3.1e-05	0.00116201
ILMN_1684887	SAMSN1	30.7146	5.77671	3.15e-05	0.00116841
ILMN_2085862	SLC15A3	4.12991	2.66116	3.14e-05	0.00116841
ILMN_1657955	FMNL3	1.18208	-1.13579	3.16e-05	0.00116847
ILMN_2082130	C1orf123	-1.79326	-1.13604	3.22e-05	0.00117977
ILMN_1741334	IKZF4	1.1948	-1.03261	3.22e-05	0.00117977
ILMN_2356111	SLC41A3	-2.20739	-1.35093	3.27e-05	0.00118863
ILMN_1752591	LEPROTL1	-1.60153	1.10062	3.28e-05	0.00118863
ILMN_1708041	PLEKHF1	-3.85803	-1.64949	3.29e-05	0.00118909
ILMN_2082314	TOM1	4.39795	2.68984	3.31e-05	0.00118909
ILMN_1715684	LAMB3	2.65349	1.15691	3.34e-05	0.00119451
ILMN_1798256	UPP1	6.91229	2.03479	3.41e-05	0.00121177
ILMN_1717056	TXNRD1	-1.63659	1.056	3.41e-05	0.00121177
ILMN_1752526	RNF144B	7.32575	3.2065	3.49e-05	0.00121278
ILMN_1764414	SOS2	2.12789	1.43607	3.5e-05	0.00121278
ILMN_1664330	CEACAM1	10.9409	1.65363	3.43e-05	0.00121278
ILMN_2134039	ACN9	1.88859	1.12072	3.47e-05	0.00121278
ILMN_1686109	CCL23	4.9316	1.05646	3.48e-05	0.00121278
ILMN_2348788	CD44	2.09049	-1.2146	3.45e-05	0.00121278
ILMN_1761945	FGFBP2	-5.94004	-1.64613	3.55e-05	0.00122271
ILMN_1804642	SMUG1	-1.1052	1.16936	3.64e-05	0.00125132
ILMN_1764096	CCBL1	-1.78079	-1.14258	3.68e-05	0.00125834
ILMN_1708095	PANK2	2.11083	1.32888	3.71e-05	0.00126365
ILMN_1696933	NLRP3	1.92932	1.01183	3.74e-05	0.00127021
ILMN_1661833	ANKRD12	3.31574	1.31416	3.79e-05	0.00128146
ILMN_1674633	UBE2H	2.3286	1.13657	3.81e-05	0.00128146
ILMN_1763207	BATF3	3.64633	1.29493	3.9e-05	0.00130703
ILMN_1685365	ZNF773	-1.25377	-1.22543	3.98e-05	0.00133017
ILMN_1665526	TCEA2	-2.02777	-1.43258	4.12e-05	0.00136487
ILMN_1882354		-1.29247	1.08601	4.12e-05	0.00136487
ILMN_2287276	C14orf24	2.38795	1.06674	4.14e-05	0.00136516
ILMN_1780036	WDR1	1.62163	1.23509	4.16e-05	0.00136798
ILMN_1803977	GALNT1	1.89673	1.24352	4.18e-05	0.00136882
ILMN_1751079	TAP1	3.94473	1.71652	4.44e-05	0.00144135
ILMN_1686610	APBA3	2.47198	1.58733	4.46e-05	0.00144135
ILMN_2400947	CUGBP2	-1.53282	-1.03396	4.45e-05	0.00144135
ILMN_2128750	PTTG1IP	2.61307	1.56663	4.49e-05	0.00144825
ILMN_1774874	IL1RN	34.097	6.022	4.53e-05	0.00144932
ILMN_1788095	SPRYD3	-2.16662	1.08417	4.52e-05	0.00144932
ILMN_2390853	CTSH	3.01503	1.45066	4.57e-05	0.00145126
ILMN_1785574	HTRA2	2.3787	1.14916	4.56e-05	0.00145126
ILMN_1803995	TM7SF3	-1.95615	-1.34451	4.63e-05	0.00146332
ILMN_1728199	POLE	1.30642	-1.19905	4.65e-05	0.00146334
ILMN_2367671	LIMK2	5.9595	1.98258	4.67e-05	0.00146603
ILMN_2327346	SSBP4	-2.74265	-1.78869	4.73e-05	0.00147354
ILMN_1737627	MAPK14	3.54268	1.7266	4.73e-05	0.00147354
ILMN_1789266	CCDC25	-2.46518	-1.57187	4.75e-05	0.00147421
ILMN_1780774	NPCDR1	-1.64064	-1.08703	4.8e-05	0.00148237
ILMN_1699226	UBR4	2.62572	1.6696	4.9e-05	0.00149575
ILMN_1792922	SOD2	1.48958	1.06256	4.9e-05	0.00149575
ILMN_1800897	NRD1	1.92333	1.33685	4.92e-05	0.00149575
ILMN_1654370	TESK2	2.95408	1.26408	4.87e-05	0.00149575
ILMN_1766736	BPI	3.92529	1.73121	4.93e-05	0.00149575
ILMN_1737157	GRAMD1A	6.80243	2.68735	4.96e-05	0.00149848
ILMN_1678238	ZNF683	-2.8405	-1.74842	4.99e-05	0.00150452
ILMN_1690241	BATF2	3.44221	1.45095	5.06e-05	0.00151359
ILMN_1796119	ZUFSP	1.45866	-1.04565	5.05e-05	0.00151359
ILMN_2211728	GUCA1B	-1.52437	-1.01677	5.1e-05	0.00151913
ILMN_1653708	CORO1B	-2.5679	-1.34932	5.12e-05	0.00152181
ILMN_2222880	SLC25A42	-2.40758	-1.65255	5.22e-05	0.00153947
ILMN_2175447	ZNF767	-1.48709	1.14361	5.22e-05	0.00153947
ILMN_2159453	STXBP2	1.88577	1.16476	5.39e-05	0.00158339
ILMN_1791396	DGCR6	-2.39445	-1.31191	5.45e-05	0.00159563
ILMN_1662130	LOC730316	-2.06502	-1.16877	5.49e-05	0.00160322
ILMN_1778013	PDPR	-1.96311	-1.46151	5.54e-05	0.00160979
ILMN_1708348	ADAM8	3.84364	2.01632	5.65e-05	0.00163596
ILMN_1744604	CYBA	2.40586	1.73015	5.7e-05	0.00164673
ILMN_1701237	SH2D1B	-2.2231	-1.28619	5.75e-05	0.00165323
ILMN_1795835	LOC338758	-1.73368	-1.24135	5.81e-05	0.00166476
ILMN_1652333	FN3KRP	-2.75486	-1.5517	5.89e-05	0.00167305
ILMN_1904578		3.00323	1.57815	5.87e-05	0.00167305
ILMN_1776347	TCP1	1.50901	1.11598	5.89e-05	0.00167305
ILMN_1651490	CYP26A1	4.69124	1.77674	6.04e-05	0.00168837
ILMN_1800976	NFATC3	-1.92477	-1.22685	6.05e-05	0.00168837
ILMN_1790807	XPC	-2.30336	-1.36106	6.02e-05	0.00168837
ILMN_1802653	EBI3	2.12565	1.01892	6e-05	0.00168837
ILMN_2246510	TSC1	-1.25296	1.20188	6.03e-05	0.00168837
ILMN_1720158	ETS2	6.43599	2.3687	6.11e-05	0.00169218
ILMN_1785732	TNFAIP6	33.0328	7.72473	6.1e-05	0.00169218
ILMN_1676358	RALB	5.08676	2.32687	6.12e-05	0.00169218
ILMN_1681467	RAB11FIP4	-1.98786	-1.21838	6.2e-05	0.00170785
ILMN_2298159	PRDM1	2.68757	1.39151	6.28e-05	0.00171851
ILMN_1678054	TRIM21	2.45266	1.3215	6.27e-05	0.00171851
ILMN_1740276	CLDN9	1.01344	1.4312	6.31e-05	0.00171982
ILMN_2338452	SERPINA1	2.00007	1.45426	6.34e-05	0.00172356
ILMN_2327276	STAU1	1.63298	1.05618	6.47e-05	0.00175323
ILMN_1668822	BATF	10.9184	2.48553	6.5e-05	0.00175561
ILMN_1781700	IL18R1	6.68354	2.54316	6.61e-05	0.00176287
ILMN_1736939	UGCG	5.9973	1.58122	6.57e-05	0.00176287
ILMN_1692223	LCN2	3.30731	-1.19447	6.58e-05	0.00176287
ILMN_2336803	RPGR	1.10453	-1.04302	6.61e-05	0.00176287
ILMN_1702171	LPCAT1	3.64637	2.04409	6.65e-05	0.0017677
ILMN_1785345	GPR84	89.0459	9.37938	6.73e-05	0.00178039
ILMN_1701114	GBP1	7.99028	1.5563	6.76e-05	0.00178039
ILMN_1753547	STAT5A	2.22415	-1.19787	6.75e-05	0.00178039
ILMN_1704247	LAMA3	1.85925	1.05937	6.81e-05	0.00178626
ILMN_1791827	LOC731878	1.78622	1.10868	6.83e-05	0.00178626
ILMN_2325837	CD3D	-2.78383	-1.64581	6.98e-05	0.00182057
ILMN_1734707	CHST13	-2.05982	1.13352	7.01e-05	0.00182273
ILMN_2148785	GBP1	7.91442	1.88926	7.09e-05	0.00183611
ILMN_1667966	C1orf24	2.87061	1.53095	7.11e-05	0.00183611
ILMN_1678494	ZNF438	2.46206	1.77912	7.18e-05	0.0018376
ILMN_1698728	FGD4	2.27621	1.23717	7.24e-05	0.0018376
ILMN_1769782	LAX1	-3.17222	-2.23882	7.17e-05	0.0018376
ILMN_1803197	RAB3IP	1.96654	1.14722	7.23e-05	0.0018376
ILMN_1801383	SMG1	1.58652	1.04859	7.23e-05	0.0018376
ILMN_1666739	RBM15	-1.48557	1.00872	7.22e-05	0.0018376
ILMN_1796316	MMP9	16.0042	8.1961	7.3e-05	0.00184607
ILMN_2232121	GPR65	4.84428	2.02047	7.41e-05	0.00186286
ILMN_1792538	CD7	-2.94692	-1.45392	7.4e-05	0.00186286
ILMN_1735495	TBC1D8	1.6066	1.12094	7.52e-05	0.00188481
ILMN_1732776	NUP98	2.49111	1.34266	7.61e-05	0.00190025
ILMN_1665235	CRTAP	-2.35505	-1.54967	7.76e-05	0.00193229
ILMN_1743763	TJAP1	1.87671	1.31334	7.82e-05	0.0019422
ILMN_1716815	CEACAM1	15.6868	2.51222	8.09e-05	0.00199714
ILMN_2377669	CD247	-3.64597	-1.72934	8.09e-05	0.00199714
ILMN_1684585	ACSL1	8.77266	4.65875	8.23e-05	0.00201691
ILMN_1803941	TBC1D15	2.7633	1.1105	8.23e-05	0.00201691
ILMN_1778238	UTP6	-1.66908	-1.15538	8.27e-05	0.00201691
ILMN_1750256	ALS2	-1.44142	-1.12401	8.27e-05	0.00201691
ILMN_1779324	GZMA	-4.70767	-1.68647	8.35e-05	0.00201938
ILMN_1808707	FSCN1	3.79701	1.5834	8.37e-05	0.00201938
ILMN_1769092	C1orf78	1.79111	-1.08927	8.35e-05	0.00201938
ILMN_1790228	FURIN	2.5423	1.06268	8.32e-05	0.00201938
ILMN_1679134	NSMCE4A	-2.25016	-1.53706	8.49e-05	0.0020366
ILMN_1810514	SLC25A44	2.42103	1.69082	8.48e-05	0.0020366
ILMN_1724668	REPS2	2.61063	1.39635	8.53e-05	0.00204071
ILMN_2184966	ZHX2	2.62864	1.43076	8.71e-05	0.00207436
ILMN_2315569	N6AMT1	-1.5896	-1.25968	8.73e-05	0.00207436
ILMN_1763447	PLXNB2	-2.76454	-1.6626	8.75e-05	0.00207535
ILMN_2413808	CD53	2.21692	1.52231	8.88e-05	0.00207597
ILMN_1742001	CD160	-2.41654	-1.51464	8.79e-05	0.00207597
ILMN_2044471	NCR3	-2.85272	-1.93737	8.85e-05	0.00207597
ILMN_2120022	ARL5B	5.00593	1.9834	8.91e-05	0.00207597
ILMN_2089073	ATP9A	5.52128	1.45542	8.89e-05	0.00207597
ILMN_1788701	PSIP1	-1.81962	-1.23226	8.9e-05	0.00207597
ILMN_1767747	HDAC2	1.5262	-1.01866	8.94e-05	0.00207831
ILMN_2052717	GRAMD1C	-1.0666	1.04741	9e-05	0.00208648
ILMN_1730816	GPR162	-3.45092	-1.10381	9.07e-05	0.00209526
ILMN_2148668	RCBTB2	-1.30488	1.18777	9.09e-05	0.00209526
ILMN_1745573	TTC13	-1.4729	-1.02747	9.17e-05	0.00210711
ILMN_1715068	AQP9	4.82145	2.6752	9.29e-05	0.00212927
ILMN_1693664	POMGNT1	-2.08755	-1.27852	9.35e-05	0.00213557
ILMN_1747968	RBM33	-1.13288	1.17948	9.37e-05	0.00213557
ILMN_1680996	ALOX5	3.2839	2.41103	9.4e-05	0.00213739
ILMN_1709132	ELP2	-2.00599	-1.41451	9.44e-05	0.00213739
ILMN_1707945	HELB	3.23564	1.26359	9.45e-05	0.00213739
ILMN_1772036	STEAP4	8.35559	2.19015	9.48e-05	0.00213837
ILMN_1765060	FBXO34	1.61787	1.03748	9.62e-05	0.00216344
ILMN_1711166	WDR8	-1.43116	1.14106	9.68e-05	0.00217085
ILMN_1793549	PTPN4	-2.70405	-1.96195	9.72e-05	0.00217388
ILMN_1795139	S100Z	-1.74398	-1.06895	9.86e-05	0.00219015
ILMN_1758229	QSOX1	1.66419	1.25693	9.89e-05	0.00219015
ILMN_1695792	CUL4A	-1.64064	-1.27115	9.89e-05	0.00219015
ILMN_1723412	ASCL2	-1.97093	-1.17587	9.89e-05	0.00219015
ILMN_2336781	SOD2	5.02774	2.1821	0.000100401	0.00221651
ILMN_1685824	B4GALT5	9.52575	3.07587	0.000102686	0.00223556
ILMN_2097410	DAPP1	2.67137	1.6944	0.000102621	0.00223556
ILMN_1741143	TXK	-2.29306	-1.73426	0.000101696	0.00223556
ILMN_1778132	C2CD2L	-1.61695	-1.08993	0.00010239	0.00223556
ILMN_1698243	C1orf85	-1.65032	1.42022	0.000102046	0.00223556
ILMN_1824666		1.45538	-1.20404	0.000102872	0.00223556
ILMN_1699545	PCSK7	-2.1416	-1.46158	0.000103491	0.00224317
ILMN_1675048	IGF1R	1.5623	1.11528	0.00010407	0.00224988
ILMN_2338785	RPS14	-1.49658	-1.1511	0.000104397	0.00225111
ILMN_1671404	SVIL	2.44902	1.63181	0.000105409	0.0022581
ILMN_1814247	TCFL5	2.78111	1.2078	0.000105803	0.0022581
ILMN_2348090	MRPL55	-1.7892	-1.43131	0.000105795	0.0022581
ILMN_1657361	CBX7	-1.68739	1.02038	0.000105783	0.0022581
ILMN_1787461	RUNX3	-3.88465	-1.71554	0.000106587	0.00226903
ILMN_1745262	REM2	-1.03064	1.47778	0.000107365	0.00227977
ILMN_1805800	RAB5A	4.06371	1.89334	0.000108399	0.00229589
ILMN_1757129	TMEM88	1.95188	1.24876	0.000109533	0.0023082
ILMN_1768505	IL13RA1	1.85109	1.14543	0.000109453	0.0023082
ILMN_2278636	CUTL1	2.35642	1.46003	0.000110496	0.00232261
ILMN_1686968	ZNF362	-2.76563	-1.30722	0.000111679	0.00233524
ILMN_1800800	LOC731823	3.43256	1.19316	0.000112129	0.00233524
ILMN_1753862	SRP54	2.13306	1.21337	0.000112239	0.00233524
ILMN_1721712	SYNGR1	-1.39145	-1.21002	0.000112541	0.00233524
ILMN_1656676	ZYG11B	-1.54002	1.20701	0.000112192	0.00233524
ILMN_1739618	ZNF408	1.0285	-1.20681	0.000112776	0.00233524
ILMN_1808299	IQSEC1	3.40533	1.69799	0.000113624	0.00233535
ILMN_2087646	HLX	8.84719	2.48076	0.000113466	0.00233535
ILMN_2384122	GPR56	-6.07923	-1.88766	0.0001139	0.00233535
ILMN_1709815	PURG	1.02254	1.28909	0.00011387	0.00233535
ILMN_2132599	ANKRD22	27.3986	7.48713	0.000115149	0.00235516
ILMN_1721741	ATPBD1B	-1.9073	-1.28386	0.000115666	0.00235995
ILMN_1784709	GNPDA1	-1.46133	-1.0646	0.000116428	0.00236971
ILMN_1782851	TAPBP	2.08024	1.20687	0.000116999	0.00237555
ILMN_1731233	GZMH	-6.25651	-1.68175	0.000118722	0.00238885
ILMN_1714165	ST3GAL2	2.89393	1.76916	0.000119243	0.00238885
ILMN_1729533	APOA1BP	-2.14113	-1.42366	0.000120231	0.00238885
ILMN_2063584	CLIC4	2.11503	1.09446	0.000118594	0.00238885
ILMN_1705904	C1orf138	1.73681	1.09865	0.000119892	0.00238885
ILMN_2060413	CD24	2.36455	-1.15619	0.000119976	0.00238885
ILMN_1809883	CCDC134	1.63231	1.0618	0.000119994	0.00238885
ILMN_1710078	TMEM181	-2.20275	-1.45472	0.000118495	0.00238885
ILMN_1783805	PNMA3	-1.97178	-1.31346	0.000119011	0.00238885
ILMN_1804738	MEFV	2.01498	1.46935	0.000120863	0.0023957
ILMN_2159859	LYSMD4	-1.73651	-1.37682	0.000121963	0.00241081
ILMN_1746704	TRIM8	-1.24706	1.20933	0.000122203	0.00241081
ILMN_2401978	STAT3	2.81733	1.77758	0.000126977	0.00243031
ILMN_1720708	CSNK1D	2.71792	1.76135	0.000126078	0.00243031
ILMN_1743646	VASP	3.21226	1.85767	0.00012533	0.00243031
ILMN_1726222	FLOT2	2.90647	1.74145	0.000125681	0.00243031
ILMN_1700695	SLC44A1	2.81629	1.74467	0.000125139	0.00243031
ILMN_1712999	LOC642103	4.61361	2.76883	0.000123888	0.00243031
ILMN_1769637	RNMT	-2.30685	-1.4085	0.000125542	0.00243031
ILMN_1661432	NUP43	-2.28864	-1.58535	0.000124716	0.00243031
ILMN_1745148	ZNFX1	2.896	1.30088	0.000125451	0.00243031
ILMN_1706511	TEF	1.88189	1.21238	0.000126865	0.00243031
ILMN_2415572	GALC	1.65549	1.02483	0.000125156	0.00243031
ILMN_1771333	CD47	-1.63221	-1.19891	0.000126394	0.00243031
ILMN_1677906	LOC643287	-1.654	1.07918	0.000126758	0.00243031
ILMN_2053546	LOC653314	-1.77685	-1.13781	0.000127879	0.00243638
ILMN_2157435	DYNLRB1	1.17719	-1.06026	0.000127844	0.00243638
ILMN_2331266	NUMB	3.13528	1.75487	0.000128637	0.00244524
ILMN_2372974	SIRPA	4.10128	2.18675	0.000129836	0.00245236
ILMN_1652777	CDC42EP2	3.86055	1.77334	0.000129893	0.00245236
ILMN_1781468	SMAP2	1.70413	1.12683	0.000129605	0.00245236
ILMN_1668984	SPNS3	-1.53625	-1.39793	0.000131021	0.00246808
ILMN_1788002	MAPK14	2.724	1.72011	0.000132229	0.00248522
ILMN_1873677		1.67436	-1.01875	0.000132672	0.00248795
ILMN_1785095	ATP6V0E2	-3.58212	-1.81598	0.000133345	0.00249496
ILMN_1675756	KCNJ15	4.57566	2.60575	0.000134008	0.00249795
ILMN_1738921	ACAA1	2.54627	1.63153	0.000134237	0.00249795
ILMN_2055781	KLRF1	-2.77022	-1.27409	0.000134403	0.00249795
ILMN_1722158	CASP5	4.65689	1.37283	0.000135858	0.00251246
ILMN_2389151	UGP2	2.74921	1.27874	0.000135542	0.00251246
ILMN_1809433	XBP1	1.90444	-1.04282	0.000136087	0.00251246
ILMN_2404625	LAT	-3.35849	-2.24648	0.000136874	0.00251587
ILMN_1729915	PILRA	3.60693	2.21808	0.000136729	0.00251587
ILMN_1654685	MCTP1	4.53317	1.93946	0.000138181	0.0025343
ILMN_2346856	GGPS1	-1.24933	-1.05655	0.000138752	0.00253642
ILMN_1755954	CPEB3	-1.32511	1.1602	0.000138904	0.00253642
ILMN_1718734	MLLT6	1.91055	1.06048	0.000139228	0.00253679
ILMN_1704870	PGLYRP1	11.9389	5.09265	0.000139716	0.00254013
ILMN_2073010	TMEM203	-2.31129	-1.43429	0.000142335	0.00258211
ILMN_1661342	2006-09-01	-2.56041	-1.80016	0.000143938	0.00260282
ILMN_1688698	ZEB2	2.08625	1.16193	0.0001441	0.00260282
ILMN_1666444	RBMS1	3.28592	1.63835	0.000145492	0.00260728
ILMN_2043615	C17orf90	-1.68728	-1.26286	0.00014494	0.00260728
ILMN_1760245	TMEM42	-1.83056	-1.30906	0.00014552	0.00260728
ILMN_1657983	TERF2IP	1.41024	1.07449	0.000145597	0.00260728
ILMN_2196078	SLAMF6	-2.74446	-1.65923	0.000146659	0.00262068
ILMN_1804679	MYST1	-1.50146	1.09589	0.00014764	0.00263256
ILMN_2395204	SLTM	-1.55286	1.02541	0.000148814	0.00264784
ILMN_1670305	SERPING1	1.47923	-1.10874	0.000150124	0.00266547
ILMN_1656501	DUSP5	3.96662	1.16718	0.000150693	0.00266989
ILMN_2191568	TUSC4	-2.44	-1.29052	0.000152144	0.0026842
ILMN_1694385	YWHAB	1.66067	1.18826	0.000151985	0.0026842
ILMN_1761268	LOC392275	2.34076	1.16324	0.000153504	0.00270248
ILMN_1797107	SCLT1	-1.75505	-1.23446	0.000153927	0.00270422
ILMN_1810274	HOXB2	-1.64972	-1.27593	0.000155922	0.00273351
ILMN_1657509	TSEN54	-2.73919	-1.75097	0.000156326	0.00273485
ILMN_1705111	FNDC3A	2.28685	1.36255	0.000157533	0.00275021
ILMN_1660847	PFKFB3	10.0883	2.39018	0.000158027	0.00275308
ILMN_1836877		2.37372	1.36078	0.000159573	0.00277421
ILMN_1662839	PLEKHA1	-2.18194	-1.58332	0.000160293	0.00278093
ILMN_2404154	SERPINA1	2.26151	1.35729	0.000162001	0.00279315
ILMN_1688464	MAP6D1	-1.44878	-1.05575	0.000161993	0.00279315
ILMN_1768117	RBM25	1.0025	1.39345	0.000161542	0.00279315
ILMN_1654566	HSPA1L	2.55112	1.65126	0.000164224	0.0028015
ILMN_1715555	DBP	-1.73108	-1.53924	0.000163668	0.0028015
ILMN_2383774	TRAF3	2.68396	1.46149	0.000163993	0.0028015
ILMN_2371724	CEACAM1	13.8226	2.49915	0.00016354	0.0028015
ILMN_1787879	ARL2	-2.24131	-1.34212	0.000164499	0.0028015
ILMN_1685005	TNFRSF1A	3.25104	1.55281	0.000162964	0.0028015
ILMN_2411282	QSOX1	2.48668	1.71089	0.000164906	0.0028027
ILMN_1720373	SLC7A5	2.16446	-1.01875	0.000166343	0.00282137
ILMN_2073184	EDG8	-4.35734	-1.64153	0.000168641	0.00283558
ILMN_1755415	SAMD3	-1.85653	-1.36965	0.000168029	0.00283558
ILMN_1717197	CD3G	-2.57597	-1.43504	0.000168879	0.00283558
ILMN_1782741	CD300LB	-2.22323	-1.06748	0.000167613	0.00283558
ILMN_1746206	AZI1	-1.54088	-1.0925	0.000168634	0.00283558
ILMN_1874689		-2.39656	-1.38292	0.000170906	0.00286385
ILMN_2319344	APEX1	-2.99156	-1.81072	0.000171555	0.00286896
ILMN_1792910	MNT	-1.30133	1.06353	0.000172884	0.0028854
ILMN_1726041	FLJ30092	-1.10822	1.07487	0.000174139	0.00290054
ILMN_1673305	RHOC	-2.59335	-1.5183	0.00017577	0.00292189
ILMN_1681890	DYNLT3	2.90396	1.16346	0.000176461	0.00292754
ILMN_1758728	FANCG	-1.78531	-1.32559	0.000177363	0.00293106
ILMN_1770765	MGC52282	-1.74466	-1.21182	0.000177376	0.00293106
ILMN_1803813	ASTE1	-1.58289	-1.18488	0.000178946	0.00295116
ILMN_2186877	FLJ10213	3.19981	1.45755	0.000180174	0.00296556
ILMN_1671237	GNGT2	-1.96464	-1.28149	0.000182125	0.00296839
ILMN_1690420	GFI1	-1.88399	-1.43585	0.000182082	0.00296839
ILMN_1682081	RNF19B	4.89866	2.31975	0.000182102	0.00296839
ILMN_1745471	IRF9	2.86726	1.59298	0.000181877	0.00296839
ILMN_1659976	CLP1	1.52647	1.09993	0.000181589	0.00296839
ILMN_1746565	CD6	-4.12886	-2.04349	0.000183871	0.00297362
ILMN_1763260	HIF1A	3.61564	1.74373	0.000183279	0.00297362
ILMN_1749115	RTN2	2.40308	1.2278	0.000183395	0.00297362
ILMN_1811650	DUS2L	-1.80411	1.03294	0.000183609	0.00297362
ILMN_2406501	SOD2	8.4614	2.77777	0.000184554	0.0029789
ILMN_1693192	PI3	5.90215	2.14562	0.000185053	0.00298118
ILMN_1688246	LOC642852	-1.24832	-1.10787	0.000185495	0.00298254
ILMN_1652472	BRAF	1.36882	-1.02459	0.000186744	0.00299109
ILMN_1774513	DDX17	1.52883	1.1023	0.000186657	0.00299109
ILMN_1807529	PADI4	6.63798	4.63585	0.000187351	0.00299408
ILMN_1724422	SELL	2.86957	1.96106	0.000187648	0.00299408
ILMN_1802905	PIAS4	-1.33713	1.1686	0.000188809	0.00300685
ILMN_1739885	SLC41A3	-2.57824	-1.4807	0.000190182	0.00302296
ILMN_1711361	ZNF319	2.49354	1.39965	0.000190801	0.00302591
ILMN_1787808	CEP63	-2.13759	1.13201	0.000191321	0.00302591
ILMN_1804571	ZKSCAN4	-1.53328	1.01173	0.000191788	0.00302591
ILMN_1716733	MYOM2	-3.27182	-1.32484	0.000191818	0.00302591
ILMN_2095840	MYST3	1.87326	-1.12371	0.000192291	0.00302764
ILMN_1657398	LOC284757	3.70045	2.61252	0.000193086	0.00303123
ILMN_1706553	SMG7	2.20266	1.14539	0.000193554	0.00303123
ILMN_1731287	ARFGAP3	1.90056	1.20485	0.000193609	0.00303123
ILMN_1668605	ASAHL	-2.52427	-1.83801	0.000195933	0.00306187
ILMN_1814120	PECR	2.89169	1.69576	0.000196769	0.0030692
ILMN_1698218	TRAF1	1.36467	-1.20908	0.000197397	0.00307325
ILMN_1907649		-1.09391	1.70905	0.000198527	0.00308508
ILMN_1805228	LRG1	8.50983	4.54549	0.000203233	0.00308972
ILMN_1689953	CD81	-2.89524	-1.65963	0.000202207	0.00308972
ILMN_1663667	FLAD1	-1.90474	-1.18419	0.000203269	0.00308972
ILMN_2415786	CD96	-3.30416	-1.94954	0.000200931	0.00308972
ILMN_2226917	KIAA0247	2.54901	1.51593	0.000201514	0.00308972
ILMN_1774077	GBP2	2.37774	1.24964	0.000200161	0.00308972
ILMN_1683658	FKBP1A	2.08073	1.25394	0.000201058	0.00308972
ILMN_1795338	YPEL1	-1.63413	-1.2531	0.000201432	0.00308972
ILMN_1815168	HVCN1	-1.84798	1.00844	0.000199469	0.00308972
ILMN_1736577	ZNF688	-1.51997	-1.20818	0.000201396	0.00308972
ILMN_1807003	ANXA11	-1.25769	1.08097	0.000202376	0.00308972
ILMN_1758658	FADD	1.01491	1.93967	0.000202915	0.00308972
ILMN_1786273	C1orf122	2.25719	1.31249	0.000204576	0.00309831
ILMN_1655625	GPATCH1	-1.60274	-1.12345	0.00020457	0.00309831
ILMN_1762713	C19orf59	20.1666	7.34085	0.000205838	0.00310615
ILMN_1722045	ARSB	1.38317	1.07022	0.000205797	0.00310615
ILMN_1674160	BIN1	-3.68697	-2.16498	0.000210383	0.00316396
ILMN_2325506	BCAS4	-2.43783	-1.48198	0.000210428	0.00316396
ILMN_1811387	TFF3	13.5986	2.65802	0.000211297	0.0031694
ILMN_1844464		-3.48667	-1.70244	0.00021215	0.0031694
ILMN_1916256		-3.40289	-2.00407	0.000212308	0.0031694
ILMN_1676924	CD247	-3.73267	-1.58307	0.000211655	0.0031694
ILMN_1802257	PCTP	2.0977	1.31347	0.000212693	0.00316947
ILMN_1760374	CD8A	-2.18028	-1.7309	0.000213518	0.0031761
ILMN_1756071	MFGE8	-2.59275	-1.64009	0.000214325	0.00318243
ILMN_1682993	NKG7	-4.31355	-1.77373	0.000215112	0.00318844
ILMN_1726359	NECAP1	3.49117	1.98489	0.000216421	0.00320215
ILMN_1713124	AKR1C3	-2.09945	-1.13877	0.000216858	0.00320293
ILMN_1697742	C3orf38	1.25349	-1.03551	0.000218026	0.0032145
ILMN_1750981	SLC25A26	-1.70134	-1.2687	0.000219282	0.00322732
ILMN_1761566	C5orf32	9.13704	2.23384	0.000223049	0.00327153
ILMN_2249920	FYN	-3.93904	-2.09007	0.000223854	0.00327153
ILMN_1731589	PTPRJ	1.62124	1.12548	0.000223104	0.00327153
ILMN_1712705	RAB40C	-1.60499	1.30152	0.000223541	0.00327153
ILMN_1752451	CTSH	2.49879	1.14652	0.000226235	0.00329624
ILMN_1769633	CTSO	-1.79106	-1.31912	0.000226335	0.00329624
ILMN_2377109	LCK	-2.0253	-1.556	0.000229442	0.00331833
ILMN_2320964	ADAR	2.53867	1.62323	0.000229118	0.00331833
ILMN_1691731	PARP14	2.38506	1.18431	0.000229174	0.00331833
ILMN_1775744	MRPS16	-1.57983	-1.08388	0.00022862	0.00331833
ILMN_1714990	DBT	-1.91197	-1.38482	0.000230976	0.00333474
ILMN_1710923	SLAMF7	1.66672	1.03334	0.000231567	0.00333749
ILMN_1662843	CD53	2.24597	1.47625	0.000234561	0.00335169
ILMN_1700855	LOC642684	2.63095	1.62198	0.00023384	0.00335169
ILMN_1778444	FKBP5	3.16629	1.21503	0.00023335	0.00335169
ILMN_2297864	MTMR14	1.78683	1.22901	0.000234396	0.00335169
ILMN_1712950	PFN1	1.69992	1.0996	0.000234298	0.00335169
ILMN_2048793	CIAO1	-1.30469	1.04471	0.000236059	0.00336733
ILMN_1681283	HIF1A	2.21685	1.24509	0.000238437	0.00339055
ILMN_1659364	RFC5	-1.60778	-1.21015	0.000238499	0.00339055
ILMN_1799848	ANKRD22	30.0292	7.13795	0.000240222	0.00339538
ILMN_1765880	C16orf57	3.36122	2.2291	0.000240188	0.00339538
ILMN_1752394	CCNB1IP1	-1.79708	-1.43144	0.000239757	0.00339538
ILMN_1685538	LOC158345	-2.14202	-1.30907	0.000240466	0.00339538
ILMN_1691053	LOC91561	-2.09558	-1.51457	0.000241423	0.00340314
ILMN_2112049	DNLZ	-1.96129	-1.22052	0.000241925	0.00340446
ILMN_1685631	KIAA0892	-1.10971	1.3514	0.000243988	0.0034277
ILMN_2181125	NAPB	-1.53241	-1.16195	0.000245836	0.00344382
ILMN_1768809	ZNF134	-1.34525	-1.05898	0.00024596	0.00344382
ILMN_1758146	SIRPA	3.1099	2.16097	0.000248166	0.00346888
ILMN_1796490	GRINA	4.30067	1.02338	0.000249117	0.00347635
ILMN_1778374	BSG	1.5223	-1.3785	0.000249697	0.00347863
ILMN_1812441	C17orf63	1.80116	-1.24132	0.000250488	0.00348384
ILMN_1702858	ADHFE1	-1.78276	-1.34971	0.000252387	0.0035044
ILMN_1815054	GPR97	4.78612	2.038	0.000253741	0.00350682
ILMN_1781457	TIPRL	1.73509	1.10747	0.000253865	0.00350682
ILMN_1890614		-2.13274	1.15884	0.000254365	0.00350682
ILMN_1789096	OSTalpha	2.6429	-1.03552	0.000254773	0.00350682
ILMN_2176251	C20orf72	-1.50861	1.19666	0.000255082	0.00350682
ILMN_1802973	ANAPC4	-1.47194	-1.05728	0.000254388	0.00350682
ILMN_1809951	ZNF200	2.45533	1.3197	0.000255681	0.00350926
ILMN_1659937	ZBTB24	-1.82747	-1.419	0.000257753	0.0035319
ILMN_1691364	STAT1	2.88807	1.52339	0.000258599	0.00353768
ILMN_1708881	RAB20	3.36299	1.42124	0.000259207	0.00353825
ILMN_1703791	ANXA7	1.63753	1.08471	0.000259489	0.00353825
ILMN_2368318	FGR	3.28246	1.9177	0.000260688	0.00354881
ILMN_1659029	FAM116B	-2.51283	-1.28954	0.000262227	0.00356394
ILMN_1753819	RFFL	3.22897	1.68015	0.000264321	0.00358656
ILMN_1812776	FBXO28	1.82281	1.20533	0.000266823	0.00360294
ILMN_1730611	RTN4	2.64897	1.36266	0.000266103	0.00360294
ILMN_1726842	TYW3	-1.58361	-1.18637	0.000266532	0.00360294
ILMN_1685521	KLRF1	-1.67895	-1.32543	0.000267919	0.00361189
ILMN_1758717	SUPT6H	1.21994	-1.10102	0.000269214	0.00361766
ILMN_1788315	SIN3B	-1.24972	1.1307	0.000269002	0.00361766
ILMN_1814856	C9orf7	1.76846	1.1174	0.000271573	0.00363686
ILMN_1771233	CHMP4B	2.43307	1.32932	0.000271546	0.00363686
ILMN_1803429	CD44	1.90512	-1.02638	0.00027195	0.00363686
ILMN_2089484	CYP4F3	1.41639	1.1211	0.000272615	0.00363991
ILMN_1736806	PAG1	2.313	1.08126	0.000273559	0.00364668
ILMN_1676448	WDFY1	-1.35053	1.0946	0.000274417	0.00365229
ILMN_1680193	PAXIP1	-1.48719	-1.0419	0.000275275	0.00365788
ILMN_1672807	CA5B	-1.92245	-1.73205	0.000281901	0.00373997
ILMN_1672496	DNAJA1	5.0983	1.99548	0.000284823	0.00376398
ILMN_1684349	IL2RB	-4.57154	-1.86871	0.000284753	0.00376398
ILMN_1702534	CD244	-2.0472	-1.37301	0.000285064	0.00376398
ILMN_1768284	P2RY8	-4.00016	-1.8331	0.000290904	0.00378016
ILMN_1765941	GPR97	5.27895	2.28649	0.000291272	0.00378016
ILMN_2258816	SAMD3	-4.02188	-2.1164	0.000288909	0.00378016
ILMN_1718070	CASP9	2.16665	1.38803	0.000290053	0.00378016
ILMN_1732923	SIPA1L2	3.84203	1.55151	0.000289183	0.00378016
ILMN_2415748	WSB1	4.32682	1.78778	0.000290758	0.00378016
ILMN_2372082	SNRPN	-2.1935	-1.49001	0.000287193	0.00378016
ILMN_1741572	AKAP8	-1.80311	-1.32231	0.000290057	0.00378016
ILMN_2119535	RIPK1	1.79089	1.28105	0.000289614	0.00378016
ILMN_1729973	ZC3HAV1	2.99551	-1.02509	0.000290642	0.00378016
ILMN_1726108	LASS2	-1.3037	1.24544	0.000289839	0.00378016
ILMN_1779257	CD40	1.69304	-1.04906	0.000291953	0.00378311
ILMN_2336609	SYTL2	-3.73952	-2.1357	0.000294347	0.00380341
ILMN_1729748	PEF1	1.96819	1.17843	0.000294431	0.00380341
ILMN_1753716	EIF2B1	-1.89081	-1.35457	0.000295024	0.00380517
ILMN_2265093	C14orf118	1.50868	1.08351	0.000297081	0.0038258
ILMN_2256050	SERPINA1	2.43249	1.23708	0.000297699	0.00382784
ILMN_1815079	TICAM1	1.92706	1.15093	0.000298652	0.0038283
ILMN_1716651	RUNX2	-1.5947	-1.0865	0.000298193	0.0038283
ILMN_1671427	FBXW4	-1.64203	-1.25787	0.000299954	0.00383909
ILMN_1807767	KIAA0182	-1.97754	-1.38333	0.000301352	0.00385108
ILMN_1789001	SLC35B2	1.94353	-1.01944	0.000301905	0.00385224
ILMN_2352077	KL	1.7596	1.2679	0.000303708	0.00385335
ILMN_1674243	TFRC	2.69325	-1.06914	0.000306429	0.00385335
ILMN_2360705	ACSL3	3.7402	1.54362	0.000303454	0.00385335
ILMN_2326509	CASP1	2.50441	1.65982	0.000306624	0.00385335
ILMN_1651347	SERTAD2	2.16289	1.19308	0.000306714	0.00385335
ILMN_1678939	VNN2	2.7462	2.41544	0.000303956	0.00385335
ILMN_1739641	MTMR3	3.15208	1.66566	0.00030671	0.00385335
ILMN_1732343	KIAA0999	2.16559	1.31439	0.000307071	0.00385335
ILMN_1739397	GLMN	-1.5735	-1.13787	0.000302672	0.00385335
ILMN_1703041	IDUA	-1.99097	-1.76135	0.000306975	0.00385335
ILMN_1775762	GNAI2	1.93425	1.29417	0.000306942	0.00385335
ILMN_1781182	RAB43	2.13658	1.15354	0.000308801	0.00386924
ILMN_1691539	LAT	-2.5472	-2.06293	0.000309528	0.00387254
ILMN_1722186	C2orf56	1.87088	1.37403	0.000310319	0.00387662
ILMN_1753890	TMEM97	2.34521	1.31992	0.000310856	0.00387753
ILMN_1765132	LACTB	2.69105	1.27004	0.000312134	0.00388766
ILMN_2376833	ZNF200	1.90078	1.21862	0.000314485	0.00388903
ILMN_1808811	SBNO2	5.94769	1.99805	0.000313736	0.00388903
ILMN_1768194	BIRC2	2.16812	1.30625	0.000314574	0.00388903
ILMN_1736628	ORAI3	-1.5251	-1.09996	0.000313593	0.00388903
ILMN_1840146		-1.10809	1.3054	0.000312932	0.00388903
ILMN_2149164	SFRP1	1.61945	1.00099	0.00031626	0.00390408
ILMN_1740864	TREML2	3.07559	1.63065	0.000317983	0.00391091
ILMN_1657483	SEC23B	1.81301	1.26015	0.000318047	0.00391091
ILMN_1724407	TACC3	-1.1451	1.13797	0.000318219	0.00391091
ILMN_1867517		-1.97323	-1.31884	0.000318829	0.00391265
ILMN_1901198		-2.10866	-1.42914	0.000319646	0.00391439
ILMN_1713369	RPL13A	-2.31686	-1.39632	0.000319909	0.00391439
ILMN_1696046	SIVA	-1.24505	1.1392	0.000322707	0.00394285
ILMN_2415157	ARID5A	3.21525	1.35093	0.000327305	0.00398218
ILMN_1692785	KLHL21	-1.40579	1.34711	0.000327234	0.00398218
ILMN_1735415	NUDT16L1	-1.6174	-1.13956	0.000327836	0.00398218
ILMN_1685097	ASCC1	1.16622	-1.33217	0.000327789	0.00398218
ILMN_1800855	PPTC7	-1.52129	1.07057	0.00032942	0.00399562
ILMN_1713189	C12orf41	-1.5468	-1.17387	0.000330184	0.00399907
ILMN_2362858	PILRA	3.43733	2.29766	0.00033127	0.0040006
ILMN_2347349	CCNB1IP1	-2.13749	-1.62274	0.000331174	0.0040006
ILMN_1651850	RPS16	-1.26733	1.01403	0.000334124	0.00402924
ILMN_2252408	CNPY4	-2.00139	-1.41377	0.000335859	0.00404432
ILMN_1796177	GIPC1	-2.63178	-1.99389	0.000336979	0.00404613
ILMN_1798270	C11orf75	1.79871	1.02849	0.000336679	0.00404613
ILMN_1697736	EXOSC2	-1.60523	-1.26228	0.000339981	0.00404985
ILMN_1684210	NPAL3	-2.58264	-1.67199	0.000338655	0.00404985
ILMN_1670948	TSR2	-1.68135	-1.25382	0.00033815	0.00404985
ILMN_1810254	MEI1	1.96418	-1.15112	0.000340686	0.00404985
ILMN_2214144	TWSG1	2.05803	-1.00484	0.000340527	0.00404985
ILMN_1789642	DNAJC5	2.21884	1.6692	0.000340455	0.00404985
ILMN_1675387	LIMS1	2.10601	-1.1244	0.000339487	0.00404985
ILMN_2183687	LIME1	-2.75881	-1.67377	0.00034275	0.00406281
ILMN_2093775	ZNF831	-2.23789	-1.8187	0.00034246	0.00406281
ILMN_1855286		-1.44337	1.08261	0.00034358	0.00406687
ILMN_1802251	PTTG1IP	2.71558	1.44126	0.000344148	0.00406782
ILMN_2321064	BAX	-1.16881	1.41283	0.000344795	0.0040697
ILMN_1705527	LOC401589	1.86078	1.06818	0.000345379	0.00407084
ILMN_1794165	PGD	3.46292	2.22002	0.000346117	0.00407379
ILMN_1772131	IL1R2	8.76603	4.3252	0.000346726	0.00407521
ILMN_1882590		-1.68704	1.08505	0.000347699	0.0040809
ILMN_2160764	HBP1	2.34061	1.55637	0.000350894	0.00410626
ILMN_1757391	TMEM50B	-1.46739	-1.33725	0.000351336	0.00410626
ILMN_1685369	SLU7	2.0628	1.25957	0.000350483	0.00410626
ILMN_2294784	PRDM1	2.19464	1.4132	0.000352098	0.00410941
ILMN_1660021	M6PRBP1	2.71745	1.87087	0.000355233	0.00414021
ILMN_1714643	MGAM	3.70595	2.04971	0.000355847	0.00414157
ILMN_1693630	C16orf7	3.27279	1.62078	0.000358237	0.0041598
ILMN_1665300	C1orf25	1.57762	1.04306	0.00035841	0.0041598
ILMN_1711792	GPBP1	2.54865	1.24469	0.000360091	0.00417228
ILMN_2110167	POLR1E	-2.17294	-1.60269	0.000360485	0.00417228
ILMN_2126239	SMG5	-1.22295	1.31135	0.000362111	0.00418529
ILMN_1754858	PASK	-2.21171	-1.6096	0.000363012	0.00418991
ILMN_1689700	ARID5A	1.92172	1.05282	0.000364158	0.00419154
ILMN_2205935	SFXN1	2.21111	-1.1607	0.000363753	0.00419154
ILMN_1771664	CLEC4E	6.83265	2.75025	0.00036745	0.00422361
ILMN_1659240	MTMR14	1.92735	1.36169	0.000371484	0.0042641
ILMN_1705663	DMXL2	3.81497	1.57563	0.000372712	0.00427233
ILMN_2379718	RAB24	4.0508	2.48288	0.000374078	0.00427345
ILMN_1674574	VNN1	8.26412	2.8716	0.000374448	0.00427345
ILMN_1797001	DDX58	3.65207	1.66924	0.000374859	0.00427345
ILMN_1759991	MGC3731	1.13225	1.39888	0.000374128	0.00427345
ILMN_2064917	AGGF1	-1.33105	-1.08852	0.000376857	0.00428948
ILMN_1778203	CLN5	-1.41669	-1.12346	0.000377293	0.00428948
ILMN_1788538	NCALD	-3.68891	-2.04244	0.000379638	0.00431026
ILMN_1678998	LRRC14	-1.59885	-1.21053	0.000380339	0.00431235
ILMN_1719205	FBL	-2.10293	-1.38776	0.000382888	0.00431651
ILMN_1710937	IFI16	3.45589	1.71542	0.000383292	0.00431651
ILMN_1703565	GLTSCR2	-2.32581	-1.41278	0.000382434	0.00431651
ILMN_2106818	MBIP	-1.34527	1.03112	0.000382554	0.00431651
ILMN_1764230	GNPTG	-1.32106	1.30826	0.000383288	0.00431651
ILMN_1778478	CCDC28B	-1.45601	-1.01369	0.000384784	0.00432747
ILMN_2340259	PDE4B	4.46774	1.89012	0.00038697	0.00434534
ILMN_2196569	NUP93	-1.68522	-1.20347	0.000387934	0.00434534
ILMN_1725705	CLPP	-2.29153	-1.2016	0.000387436	0.00434534
ILMN_1777740	C8orf55	-2.26345	-1.40119	0.000393827	0.0043458
ILMN_1773561	RAP2C	2.66679	1.41645	0.000391394	0.0043458
ILMN_2394250	PLEKHA1	-3.28386	-1.83209	0.000394225	0.0043458
ILMN_1694548	ANXA3	6.50391	2.15984	0.000392692	0.0043458
ILMN_1781155	LYN	2.41594	1.60675	0.000393246	0.0043458
ILMN_1663080	LFNG	-2.64386	-1.3325	0.000393532	0.0043458
ILMN_2141453	RPL18A	-1.52201	-1.1786	0.000389533	0.0043458
ILMN_2140990	CAMK1	-3.00705	-1.89855	0.000391033	0.0043458
ILMN_2195236	PGRMC2	-1.82439	-1.18837	0.000389382	0.0043458
ILMN_2357062	IL1RAP	1.5699	1.05589	0.000393584	0.0043458
ILMN_1730202	MAGEF1	-1.29417	-1.06844	0.000393088	0.0043458
ILMN_1688526	ARL5A	-1.62134	-1.08112	0.000394047	0.0043458
ILMN_1669064	ZNF823	-1.19416	-1.09132	0.00039479	0.00434629
ILMN_1659058	PPP1R10	1.80388	1.0608	0.000396805	0.00436272
ILMN_1768449	PRPSAP1	1.63567	-1.0992	0.000397399	0.0043635
ILMN_1815023	PIM1	1.93408	1.01276	0.000402131	0.00437701
ILMN_2313730	RHOC	-3.71133	-1.95072	0.000402826	0.00437701
ILMN_2321578	P2RY10	-2.17417	-1.35693	0.000401769	0.00437701
ILMN_1765621	HDGF	1.98773	-1.06928	0.000401706	0.00437701
ILMN_1764030	CCL23	2.99048	1.03489	0.000400273	0.00437701
ILMN_2366246	SEC23B	1.66461	1.17303	0.000400293	0.00437701
ILMN_1721411	PARP10	1.57497	-1.01301	0.000402367	0.00437701
ILMN_2261784	CCNY	-1.5087	1.13508	0.000400565	0.00437701
ILMN_1777325	STAT1	2.73082	1.44907	0.000405178	0.00438544
ILMN_1798826	MRPS25	-1.45162	-1.21298	0.000405054	0.00438544
ILMN_2410038	FAM111A	-1.23064	1.13619	0.000404691	0.00438544
ILMN_1663160	ZNF337	-2.42678	-1.55179	0.000406827	0.00439758
ILMN_1667030	HSBP1	1.04076	1.25354	0.000409305	0.00441865
ILMN_1684183	RAD9A	-1.62427	-1.22641	0.000412629	0.00444878
ILMN_1783843	IIP45	1.57464	-1.01604	0.000415726	0.00447638
ILMN_1661174	LOC731640	-1.31978	1.04214	0.000416418	0.00447805
ILMN_2231020	TMEM185B	6.36935	2.31633	0.000418942	0.00449403
ILMN_1691949	LOC728554	-2.70215	-1.52454	0.00041898	0.00449403
ILMN_1667711	HRASLS3	-2.83924	-1.42182	0.000420575	0.00450534
ILMN_1767960	NSUN7	2.46588	1.27219	0.000422094	0.00451582
ILMN_1910334	FLJ36644	2.59755	1.46787	0.000423473	0.00452477
ILMN_1667551	GUSBL1	-1.98647	-1.48971	0.00042473	0.0045324
ILMN_1709227	CCDC84	-1.86047	-1.29801	0.000425656	0.00453647
ILMN_1678766	DYNLT1	2.93481	1.78198	0.00042808	0.00455649
ILMN_1795639	MGMT	-2.05113	-1.24712	0.000428854	0.00455892
ILMN_1756723	DPP7	-1.64289	-1.32375	0.000430618	0.00457185
ILMN_2320850	UBE2D3	2.731	1.54284	0.000432389	0.00457899
ILMN_1793269	RAB37	-1.61031	1.09956	0.000432284	0.00457899
ILMN_2155480	RAB43	2.46329	1.19962	0.00043461	0.00458826
ILMN_1711786	NFE2	2.97106	1.57212	0.000434914	0.00458826
ILMN_2395214	FMNL3	1.13345	-1.33836	0.000434317	0.00458826
ILMN_1798288	MOBKL2C	2.99278	1.35836	0.000435866	0.0045925
ILMN_1652185	IL4R	5.02846	1.88225	0.000436887	0.00459745
ILMN_1694504	C1orf164	-2.09636	-1.23102	0.00043838	0.00460736
ILMN_2404850	RPL14	-1.34782	-1.13424	0.000438943	0.00460748
ILMN_1687439	SLIC1	1.84621	1.24324	0.00044075	0.00462063
ILMN_1763884	Magmas	-1.0707	1.30859	0.000441534	0.00462304
ILMN_1808059	BCAS4	-2.03151	-1.44604	0.000444157	0.00464075
ILMN_1690939	ECGF1	2.25935	1.58941	0.000444894	0.00464075
ILMN_2396648	EXOSC1	-1.42393	-1.00812	0.000444813	0.00464075
ILMN_2320853	UBE2D3	2.40756	1.24182	0.000447951	0.00466581
ILMN_1736135	TYW1	-1.33468	-1.14747	0.000448415	0.00466581
ILMN_1713934	LITAF	2.61594	1.41479	0.00044997	0.00467616
ILMN_1697491	FLJ14213	1.96532	-1.16176	0.000450824	0.00467921
ILMN_1832508		1.16469	-1.11693	0.000451987	0.00468545
ILMN_1852793		-1.48747	-1.21536	0.000454842	0.0047092
ILMN_1670008	FLCN	-1.11741	1.19356	0.000459098	0.00474737
ILMN_1856480		-2.25154	-1.48396	0.000461827	0.00476379
ILMN_1725791	PTPLA	1.18013	-1.16002	0.000461663	0.00476379
ILMN_1748915	S100A12	12.1958	5.70087	0.00046269	0.0047668
ILMN_1721106	C14orf159	-1.25575	1.31534	0.000464713	0.00478173
ILMN_1765578	TIPARP	2.72272	-1.01221	0.00046621	0.00479124
ILMN_1903914		-1.41659	-1.11493	0.000471405	0.00483866
ILMN_1653871	NAMPT	5.15949	2.78451	0.000472595	0.00484492
ILMN_1810759	C2orf25	2.76152	1.32295	0.000473996	0.0048497
ILMN_1812478	ZNHIT3	-1.85627	-1.18052	0.000474748	0.0048497
ILMN_1814924	FAM55C	-1.11651	1.06727	0.000474805	0.0048497
ILMN_1685415	HBP1	2.57594	1.43329	0.000478872	0.00487828
ILMN_1785635	BRD3	-2.22588	-1.23531	0.000478308	0.00487828
ILMN_1745271	EXOSC4	2.14575	1.1182	0.000479357	0.00487828
ILMN_1689734	IL1RN	55.0674	5.97007	0.000480434	0.00488329
ILMN_1652379	SUCLG2	-2.11592	-1.32157	0.000482069	0.00489395
ILMN_1777340	DDX6	1.74397	1.21171	0.000485984	0.0049277
ILMN_1720771	STX11	5.69079	2.40654	0.000487012	0.00493213
ILMN_1755391	ARL2BP	-2.11645	-1.38189	0.000489006	0.00494032
ILMN_1771385	GBP4	1.96484	-1.19969	0.000488514	0.00494032
ILMN_1788160	KIF5B	1.86134	1.43345	0.000490139	0.00494335
ILMN_1734205	RASSF1	-3.00729	-1.66338	0.000490489	0.00494335
ILMN_1782050	CEBPD	3.50664	2.11734	0.000492031	0.00494671
ILMN_1796136	RAB37	-1.69897	1.14067	0.000491745	0.00494671
ILMN_1662973	CD82	2.19792	1.3782	0.000492856	0.00494671
ILMN_1780671	PLEKHG3	-2.12546	1.12796	0.000493194	0.00494671
ILMN_1798977	GPR97	4.54681	2.29538	0.000494291	0.00495176
ILMN_1751627	TRAPPC3	-1.10657	1.07578	0.000498526	0.00498819
ILMN_1677768	POR	2.71548	1.49327	0.000500494	0.00499105
ILMN_1761049	EIF2C3	1.72473	1.23066	0.000500052	0.00499105
ILMN_1652147	MRPL43	-1.34714	-1.04207	0.000500606	0.00499105
ILMN_1675130	NFIC	-1.43449	1.28463	0.000501344	0.00499244
ILMN_1706013	FTHL11	3.22528	1.87485	0.000503969	0.0050126
ILMN_1687201	APOL6	1.40351	1.00983	0.000505813	0.00502496
ILMN_2389155	UGP2	2.46172	1.26711	0.000507084	0.0050316
ILMN_1704139	DHRSX	2.29944	1.6725	0.000509675	0.00503336
ILMN_1705991	GUSBL1	-1.85767	-1.40835	0.000509148	0.00503336
ILMN_1751400	SKAP1	-3.24966	-1.65546	0.00050895	0.00503336
ILMN_1797988	KLRD1	-2.44251	-1.43112	0.00050866	0.00503336
ILMN_1727618	C8orf38	1.26066	-1.20145	0.000513504	0.00506518
ILMN_1763007	HIAT1	2.58537	1.51419	0.000515584	0.00507555
ILMN_2410986	STAT3	2.6933	1.49001	0.000516379	0.00507555
ILMN_1656287	SPOCK2	-4.37073	-2.37199	0.000516102	0.00507555
ILMN_1852343		4.09492	1.26485	0.00051984	0.00510355
ILMN_1803686	ADA	-3.85069	-2.16688	0.000527093	0.00515755
ILMN_1773868	U2AF1L2	-2.03979	-1.16048	0.000526711	0.00515755
ILMN_1764207	P15RS	-1.14883	-1.04603	0.000527194	0.00515755
ILMN_1757794	BRWD3	1.5298	1.16733	0.000528202	0.00516135
ILMN_1778684	BRE	-1.18187	-1.21617	0.000530407	0.00517684
ILMN_2342579	IL7R	-3.83296	-2.11842	0.00053174	0.00518379
ILMN_1712452	MPHOSPH1	-1.58398	-1.44038	0.000533987	0.00518973
ILMN_1725594	C10orf97	2.51698	1.16875	0.000536081	0.00518973
ILMN_1792489	ARPC2	1.75121	1.42474	0.000533286	0.00518973
ILMN_1660193	ZNF529	-1.64258	-1.4147	0.000535821	0.00518973
ILMN_1693552	CD300A	-1.61677	1.10728	0.00053447	0.00518973
ILMN_2055634	TIAF1	-2.05895	-1.49489	0.00053516	0.00518973
ILMN_1663577	S100PBP	-1.37728	-1.13876	0.000538299	0.00520516
ILMN_1773716	MRPL9	-1.79676	-1.31228	0.00054012	0.00521673
ILMN_2396903	KCNJ15	2.9627	1.95738	0.000543539	0.00524245
ILMN_1789616	NUPL2	-1.68835	-1.19306	0.000544039	0.00524245
ILMN_1808132	FAS	2.87765	1.2875	0.000545381	0.00524932
ILMN_1803483	KIAA2013	-1.31268	1.23682	0.000546208	0.00525121
ILMN_1772302	MTHFS	5.35834	2.40221	0.000547438	0.00525687
ILMN_2086095	ID2	-1.44925	1.05239	0.000548056	0.00525687
ILMN_1654441	OAT	2.35394	1.36387	0.00055135	0.00527876
ILMN_1715173	RPS6KA1	2.38925	1.77368	0.000552236	0.00527876
ILMN_2280189	AKAP11	-1.84534	-1.44646	0.000552126	0.00527876
ILMN_2055156	PAG1	1.89932	-1.15353	0.000553646	0.00528619
ILMN_1658437	SFXN4	2.6194	1.88233	0.000556105	0.00529151
ILMN_1773247	ZNF410	1.78853	1.06181	0.000556004	0.00529151
ILMN_1762608	KIAA1632	1.95952	1.18362	0.000555267	0.00529151
ILMN_2374244	DYRK2	-2.22534	-1.3449	0.00055707	0.00529465
ILMN_1803742	CAPZA1	2.42515	1.67089	0.000561382	0.00530541
ILMN_1678490	RILPL2	5.80374	2.65412	0.000559985	0.00530541
ILMN_1789492	ZDHHC8	-2.75866	-1.50842	0.000561057	0.00530541
ILMN_2061043	CD48	2.44027	1.19137	0.00056099	0.00530541
ILMN_1784847	CREBZF	-1.24047	-1.0952	0.000559838	0.00530541
ILMN_1706706	WDR68	-1.97622	-1.15625	0.000570124	0.00535242
ILMN_2135898	GPR42	3.64896	1.41875	0.000569146	0.00535242
ILMN_1804328	WWP1	-1.90117	-1.39522	0.00056815	0.00535242
ILMN_1788347	KIAA1737	-1.59414	-1.16616	0.000570845	0.00535242
ILMN_1810327	HNRPUL2	-1.73928	-1.27058	0.000570192	0.00535242
ILMN_1658176	ABCG1	1.55933	1.06031	0.000568445	0.00535242
ILMN_2209180	P15RS	-1.42615	-1.13544	0.000570425	0.00535242
ILMN_1802615	CDK6	-2.29805	-1.52842	0.000574094	0.00535811
ILMN_1684628	ZFP90	-2.40084	-1.63982	0.000574176	0.00535811
ILMN_1709795	RAC2	1.73349	1.46797	0.000572692	0.00535811
ILMN_1689774	MRFAP1L1	-1.58134	-1.13508	0.000574663	0.00535811
ILMN_2197030	ZFYVE21	-1.43631	-1.08973	0.000574201	0.00535811
ILMN_2150196	LRRC25	-1.48192	1.26229	0.000577216	0.00537116
ILMN_1684647	ILKAP	-1.29841	-1.12963	0.00057735	0.00537116
ILMN_1728298	SBK1	-4.57045	-2.38355	0.000586406	0.0054098
ILMN_2262288	EEF1G	-2.09645	-1.55544	0.000582823	0.0054098
ILMN_1789809	LOC644511	-2.21442	-1.48793	0.000584555	0.0054098
ILMN_1731354	PARL	-1.88881	-1.16842	0.000586514	0.0054098
ILMN_1812940	TRMT1	-1.67541	-1.05497	0.000587337	0.0054098
ILMN_1909784		1.97065	1.01243	0.00058557	0.0054098
ILMN_1656656	COX19	-1.53912	-1.05518	0.000582619	0.0054098
ILMN_1791483	PDE4D	1.30887	-1.18013	0.000585	0.0054098
ILMN_1743643	ZXDC	-1.1751	1.31579	0.000586762	0.0054098
ILMN_1684497	C10orf33	-2.05021	-1.5541	0.000590156	0.00542976
ILMN_1822559		1.52188	1.10247	0.000590913	0.00543074
ILMN_1765091	ANKHD1	-1.122	-1.00371	0.000591643	0.00543147
ILMN_1900661		-2.00826	-1.45382	0.000592583	0.00543413
ILMN_1697469	SFRS6	-1.73308	-1.30953	0.000598662	0.00548385
ILMN_2341467	PARL	-2.02622	-1.13326	0.000601024	0.00549342
ILMN_1664063	FAM129C	-1.57772	-1.17608	0.000600911	0.00549342
ILMN_1748283	PIM2	3.57333	1.99517	0.000605137	0.00552293
ILMN_1764431	COPS6	-1.64853	-1.14951	0.000605667	0.00552293
ILMN_2081988	LANCL1	-2.31414	-1.76725	0.000606238	0.00552293
ILMN_1702396	PACSIN2	2.97245	1.98985	0.000609049	0.00554248
ILMN_2397028	SERPINB8	2.81631	1.71824	0.000609898	0.00554417
ILMN_1671276	LOC731823	1.84911	1.17178	0.000613656	0.00555587
ILMN_2363591	SDCBP	4.16285	2.086	0.000613848	0.00555587
ILMN_1774287	CFB	1.66449	-1.07093	0.000612028	0.00555587
ILMN_1683059	SIRT5	1.30595	-1.25466	0.000612853	0.00555587
ILMN_1763688	C17orf49	1.51861	1.18383	0.000621777	0.00562154
ILMN_2386790	KLRC3	-1.85977	-1.23798	0.000625988	0.00565347
ILMN_1753393	OSGEP	-1.76242	-1.16011	0.000628746	0.00567225
ILMN_2342437	KLHL5	1.85396	1.05032	0.000630745	0.00568413
ILMN_2126706	LMNB1	5.9283	2.28567	0.000633244	0.00569346
ILMN_1729188	HAMP	2.84387	1.11577	0.000633827	0.00569346
ILMN_1684385	COPB2	1.43293	1.1188	0.000632494	0.00569346
ILMN_1677628	ZNF268	1.54296	1.19077	0.000634689	0.00569508
ILMN_1801941	C1orf50	-1.70032	-1.16373	0.000635896	0.00569978
ILMN_2087702	MYH9	1.68622	1.2113	0.000638644	0.00571827
ILMN_2358540	RBMS1	5.26524	2.01549	0.00064449	0.00575826
ILMN_1669572	RNF126	-1.6176	-1.2613	0.000643906	0.00575826
ILMN_1677484	SNAPC4	-1.98695	-1.10846	0.000649733	0.00579708
ILMN_1735792	RHBDF2	1.95991	1.07621	0.000650225	0.00579708
ILMN_1735093	TIMELESS	-1.66582	-1.21591	0.000653464	0.00581856
ILMN_1687805	LOC651894	-1.15901	-1.02591	0.000654028	0.00581856
ILMN_1715133	IVNS1ABP	1.7523	1.18247	0.000655881	0.00582409
ILMN_1743021	CAMKK2	3.11537	1.57442	0.000656046	0.00582409
ILMN_1685493	TMCC3	1.05242	1.37287	0.000657329	0.00582928
ILMN_2186061	PFKFB3	18.9088	4.24156	0.000662386	0.00583691
ILMN_2090558	C2orf25	2.61717	1.27394	0.000661533	0.00583691
ILMN_2388142	CD99L2	-2.04045	-1.38993	0.000662177	0.00583691
ILMN_1667592	PARVB	-1.39377	-1.27371	0.000661033	0.00583691
ILMN_1722905	MRPS11	-1.42558	-1.06649	0.00066211	0.00583691
ILMN_2366634	PKM2	1.27226	-1.44946	0.000660492	0.00583691
ILMN_2061950	RABGAP1	-1.33483	-1.20105	0.000663241	0.00583828
ILMN_1815500	ITPR3	-3.11034	-1.81761	0.000665291	0.00584657
ILMN_1743829	ATXN2	-1.55446	-1.07517	0.000665584	0.00584657
ILMN_2397750	IVNS1ABP	5.64543	2.60302	0.000666948	0.00585239
ILMN_1694686	KIAA0194	-1.91871	-1.21359	0.00066804	0.00585582
ILMN_1741755	TRIM29	1.76588	1.30198	0.000670449	0.00587076
ILMN_1764577	MFNG	-2.06192	-1.2393	0.000671333	0.00587234
ILMN_1664691	DAPP1	3.04085	1.6545	0.000674845	0.00587266
ILMN_1668743	LOC728069	5.18748	2.57988	0.000674468	0.00587266
ILMN_1692225	DOK3	2.06035	1.42785	0.000674887	0.00587266
ILMN_1811367	MAT2B	1.74197	1.10553	0.000672579	0.00587266
ILMN_1699112	COPB1	1.38323	-1.14783	0.000673683	0.00587266
ILMN_1705151	SF3A3	-2.44206	-1.30985	0.00067586	0.00587499
ILMN_1774844	MAPKAPK2	3.04976	1.4035	0.000676924	0.00587812
ILMN_2405628	TOP1MT	-2.02822	-1.47713	0.000684585	0.00593846
ILMN_1760303	PIK3R1	-1.89341	-1.38709	0.000685316	0.00593863
ILMN_2181892	BEX2	-1.95851	-1.55334	0.000686852	0.00594577
ILMN_1730622	EVL	-3.54857	-2.01138	0.000687719	0.0059471
ILMN_1701855	PPP1CC	-1.66326	-1.09209	0.000690172	0.00595597
ILMN_1804419	LRMP	-1.51354	1.25204	0.000689728	0.00595597
ILMN_1673936	KHSRP	-1.53512	-1.10358	0.000691364	0.0059601
ILMN_2363106	RBM23	2.4386	1.57492	0.000695335	0.00598814
ILMN_1783910	TRAF6	1.34199	1.04466	0.000696932	0.00598953
ILMN_2342835	P2RY14	2.50934	1.07087	0.000696453	0.00598953
ILMN_2201347	ZDHHC3	2.42248	1.54762	0.000698234	0.00599455
ILMN_1722698	RCHY1	1.46561	1.06401	0.000700831	0.00601066
ILMN_1685009	ITGAM	3.62022	1.94068	0.000703009	0.00602315
ILMN_1698554	AACS	-1.38662	-1.15372	0.000704036	0.00602576
ILMN_1661142	TMF1	1.60792	1.13043	0.000705448	0.00603166
ILMN_1880611		2.57993	1.71966	0.000706786	0.00603692
ILMN_1690063	LOC651143	2.17073	1.24516	0.000713252	0.00608591
ILMN_1735552	KIF1B	2.97804	1.82542	0.000715268	0.00609155
ILMN_1800739	SPINT2	2.30267	1.10242	0.000715372	0.00609155
ILMN_1702501	RPS6KA2	2.02961	-1.06668	0.000716632	0.00609606
ILMN_2126344	SEC16A	2.11121	1.00919	0.000718824	0.00610848
ILMN_1721621	NKTR	-1.79641	-1.23728	0.000720818	0.00611919
ILMN_2123119	MFSD8	-1.39187	-1.11877	0.000724753	0.00614634
ILMN_1711823	C17orf70	-2.0916	-1.32568	0.000725788	0.00614887
ILMN_1682864	SPSB3	-1.11366	1.22719	0.000728776	0.00616792
ILMN_1666384	LOC151579	1.93508	1.26193	0.000732653	0.00618193
ILMN_1803997	SDCCAG3	-1.82151	-1.40469	0.000731515	0.00618193
ILMN_1654518	LRCH4	1.10209	1.39754	0.000732099	0.00618193
ILMN_1654629	TMEM175	-1.14186	1.18	0.000735391	0.00619876
ILMN_1772387	TLR2	4.59472	2.81323	0.000738651	0.00621369
ILMN_1695246	KLHDC8B	-2.20233	-1.0685	0.000738399	0.00621369
ILMN_1904238		-1.30009	1.07832	0.000740434	0.00622241
ILMN_1699091	C14orf118	1.7828	1.23551	0.000754241	0.00633154
ILMN_1743104	RBM4B	-2.09043	-1.35313	0.000754936	0.00633154
ILMN_1677693	GPR109B	14.9266	3.25823	0.000757499	0.00633429
ILMN_1686516	CUGBP1	1.46684	-1.00756	0.00075658	0.00633429
ILMN_2382990	HK1	1.26331	-1.20288	0.000757542	0.00633429
ILMN_1737005	C19orf61	1.6361	-1.07318	0.000758825	0.00633867
ILMN_1726460	RPL14	-2.41252	-1.60388	0.000760162	0.00634349
ILMN_2222992	ETF1	2.09051	1.47443	0.000762901	0.00635998
ILMN_1751958	NSUN5	-1.89716	-1.25785	0.000770988	0.00642099
ILMN_1710758	RNF20	-1.24868	-1.10277	0.000772224	0.00642486
ILMN_1742578	MKLN1	-1.24242	1.24964	0.000777026	0.00645838
ILMN_1690625	SLC9A8	3.68877	1.85674	0.000777984	0.00645991
ILMN_1710844	PARP10	1.81808	1.02179	0.000780762	0.00647653
ILMN_1666156	MORF4L2	1.41517	1.05898	0.000792968	0.00657125
ILMN_1752923	IFNAR1	3.87594	2.10317	0.000796271	0.00658554
ILMN_1706734	ZNF451	-1.84758	-1.448	0.000795714	0.00658554
ILMN_1873034		-4.18787	-2.564	0.000800066	0.00661037
ILMN_1797903	ZNF544	-1.80806	-1.46762	0.000802225	0.00661512
ILMN_2329679	TPST2	-1.08055	1.23933	0.000801922	0.00661512
ILMN_2196097	PPP2CA	1.93823	1.35017	0.00080447	0.00662054
ILMN_1799113	CCDC41	-1.28067	-1.02803	0.00080426	0.00662054
ILMN_1723177	ANAPC5	-1.76528	-1.49663	0.000806858	0.00663186
ILMN_1715702	LOC653171	1.79655	1.06541	0.000807435	0.00663186
ILMN_1793287	LOC642755	-2.14039	-1.6066	0.000808877	0.00663718
ILMN_1656920	CRIP1	-5.57049	-2.25854	0.00081091	0.00664732
ILMN_1695362	ZNF32	-1.60849	-1.37351	0.000814517	0.00667033
ILMN_1685124	TCTN1	-1.66762	-1.31048	0.000820339	0.00670552
ILMN_2190842	KIR3DL2	-1.5406	-1.15884	0.00082042	0.00670552
ILMN_1819608		-2.38074	-1.08663	0.000822133	0.00671294
ILMN_1785795	METAP1	-2.31107	-1.67055	0.00082328	0.00671508
ILMN_1711189	EXOSC10	-2.06792	-1.57544	0.00082476	0.00671508
ILMN_1706015	FAM43A	-1.96007	-1.38861	0.000824808	0.00671508
ILMN_1697117	TBP	-1.43161	-1.00858	0.000825769	0.00671635
ILMN_1654385	ASB13	-1.94783	-1.45853	0.000828669	0.00672791
ILMN_1672660	MBP	-1.07047	1.25239	0.000828804	0.00672791
ILMN_1910908		2.13519	1.20766	0.000834351	0.00675227
ILMN_1758963	NADK	2.52246	2.1066	0.000835389	0.00675227
ILMN_2045911	FBXO28	1.70208	1.20705	0.000840705	0.00675227
ILMN_1744822	BECN1	1.58469	1.26707	0.000839839	0.00675227
ILMN_1778625	CD44	2.10927	1.25862	0.000836688	0.00675227
ILMN_2361478	PDLIM5	1.48799	1.06472	0.000840245	0.00675227
ILMN_1671452	MRPL44	1.36621	1.05097	0.000838779	0.00675227
ILMN_1696133	SELI	-1.21974	-1.1427	0.00083694	0.00675227
ILMN_1675656	PPFIBP2	-1.54738	1.11583	0.000833869	0.00675227
ILMN_1749014	ACLY	-1.46019	-1.31364	0.000839924	0.00675227
ILMN_1729117	COL5A2	-1.04169	1.00059	0.00083874	0.00675227
ILMN_1678775	CLEC2D	-1.92485	-1.37988	0.000843751	0.00676545
ILMN_1812080	PARP16	-1.10084	1.80494	0.000843968	0.00676545
ILMN_2108938	FNBP4	-2.26093	-1.46243	0.000846858	0.0067821
ILMN_2392143	TRAF6	1.55532	1.05071	0.000847785	0.00678302
ILMN_2077680	CLDND2	-2.32538	-1.48324	0.000850318	0.00679374
ILMN_2047618	KCNE1	1.70296	1.12595	0.000850753	0.00679374
ILMN_1758474	PRKRA	-1.46382	-1.12887	0.000853407	0.00680141
ILMN_1798612	SNX20	2.08598	1.32401	0.000854884	0.00680141
ILMN_2138765	ADFP	-1.25195	-1.11855	0.000854974	0.00680141
ILMN_1656495	NOTO	-1.04398	-1.05138	0.000853349	0.00680141
ILMN_1655077	PRDM1	4.30405	1.55083	0.000859029	0.00682716
ILMN_2333367	FKBP1A	2.84093	1.41677	0.000860289	0.00683067
ILMN_1668270	ZDHHC18	4.13013	2.33739	0.000861472	0.00683356
ILMN_1807501	GINS4	1.20407	-1.00608	0.00086307	0.00683974
ILMN_1798880	RPA4	2.07445	1.19706	0.000868151	0.00687348
ILMN_1721977	ARD1A	-1.40836	-1.01039	0.000871106	0.00688486
ILMN_1712914	SEMA6B	1.39045	1.10772	0.000871239	0.00688486
ILMN_1706238	CSE1L	-2.10085	-1.38958	0.000872343	0.00688706
ILMN_1795964	UBR1	1.27038	-1.02668	0.000873229	0.00688754
ILMN_1796423	CLIC3	-4.09188	-1.70214	0.000874189	0.0068886
ILMN_1678808	KIAA0831	-1.818	-1.34061	0.000879173	0.00690831
ILMN_1660292	MRPS21	-2.11062	-1.62588	0.00087755	0.00690831
ILMN_1693836	LOC653344	-1.42807	-1.33985	0.000878848	0.00690831
ILMN_1761733	HLA-DMB	-3.29722	-1.61138	0.000881702	0.00692166
ILMN_2336186	LCMT1	-1.88038	-1.45788	0.000888632	0.00696634
ILMN_1666096	ACSL3	1.8744	1.12587	0.000889063	0.00696634
ILMN_1778764	BUB3	-1.62453	-1.23569	0.000891225	0.00697673
ILMN_1670925	CYB5D1	1.03715	-1.34834	0.000892715	0.00698184
ILMN_2378376	CYB561	-1.99147	-1.44951	0.000897331	0.00701137
ILMN_1750497	GPR109A	14.3079	3.36719	0.000898632	0.00701497
ILMN_1672687	LOC648099	-1.29189	-1.01448	0.0009028	0.00704092
ILMN_1746525	FTHL2	2.89746	1.91519	0.000915671	0.00708306
ILMN_2222074	PTPN12	3.39428	1.9293	0.000916128	0.00708306
ILMN_1713829	PTGES	2.64686	1.38147	0.000917662	0.00708306
ILMN_1718960	SERPINB8	2.75347	1.72974	0.000918201	0.00708306
ILMN_1737857	GTF2B	2.11934	1.37559	0.000919016	0.00708306
ILMN_2074748	HAL	1.57153	2.26486	0.000910676	0.00708306
ILMN_1796560	PFKFB2	2.68527	1.37168	0.000919237	0.00708306
ILMN_1803464	PHTF1	1.7313	1.11617	0.0009138	0.00708306
ILMN_2141452	RPL18A	-1.44165	-1.14172	0.000910269	0.00708306
ILMN_1738816	FOXO1	-1.7253	-1.10398	0.000913278	0.00708306
ILMN_1903077		-1.48141	-1.23906	0.000913199	0.00708306
ILMN_1691574	LOC646064	-1.15074	1.37096	0.000918073	0.00708306
ILMN_1713993	UBAC2	-1.17334	-1.01491	0.000919072	0.00708306
ILMN_2412024	JMJD6	2.15247	1.41957	0.000921226	0.00709184
ILMN_1807372	ADORA2A	5.13618	2.36862	0.000926319	0.00711613
ILMN_1728799	FBP1	-1.28843	1.05986	0.00092694	0.00711613
ILMN_1792076	TRERF1	-1.18026	1.20949	0.000926437	0.00711613
ILMN_1732554	ZNF346	-1.50418	-1.19232	0.000930252	0.00713499
ILMN_1815682	C3orf37	-1.55508	-1.12443	0.000931542	0.00713833
ILMN_1781373	IFIH1	6.74477	2.15477	0.000933272	0.00713847
ILMN_1715698	MGC71993	1.91881	1.48423	0.00093242	0.00713847
ILMN_1700834	SLK	2.31094	1.29456	0.000939424	0.00717238
ILMN_1813685	RAB7L1	2.28095	-1.28505	0.000938717	0.00717238
ILMN_1754529	SPG7	-1.77082	-1.01738	0.000940503	0.00717406
ILMN_2248589	DHX40	2.09178	1.18376	0.000942373	0.00718175
ILMN_1727142	IKBKB	1.43429	-1.06332	0.000944602	0.00719217
ILMN_1687921	LOC339123	-2.50651	-1.51681	0.000946451	0.00719968
ILMN_1676980	MTSS1	-1.89189	-1.57305	0.000949018	0.00721063
ILMN_1655608	KLHL18	-1.34271	1.04024	0.000949618	0.00721063
ILMN_1705241	TDRD7	3.65076	1.67198	0.000951953	0.00722178
ILMN_1750429	MKNK1	2.56404	1.49716	0.000956194	0.00724737
ILMN_1669447	PYHIN1	-3.34968	-1.90856	0.000957489	0.0072506
ILMN_1813669	ANKS1A	1.70331	1.16978	0.000958484	0.00725155
ILMN_1821176		-3.55681	-2.15277	0.00096163	0.00726876
ILMN_1739450	NFE2L1	-1.29948	-1.07139	0.000963549	0.00727668
ILMN_1745242	PLSCR1	5.01085	1.8938	0.000967709	0.00729489
ILMN_1682658	EPM2AIP1	2.41854	-1.02963	0.000966906	0.00729489
ILMN_1695509	PTPN12	3.01051	1.42968	0.000969477	0.00730162
ILMN_1783448	DYNC1LI2	-1.03616	1.22487	0.000978109	0.00735999
ILMN_1742379	IFT122	-1.23308	1.02421	0.00098029	0.00736976
ILMN_1803392	TAX1BP3	-1.35864	-1.03571	0.000985749	0.00739747
ILMN_1718525	ITIH4	1.19129	-1.12954	0.000985625	0.00739747
ILMN_1692413	NMNAT1	-1.06892	1.26444	0.000991186	0.00743159
ILMN_2179726	LOC90835	-1.2642	1.13245	0.000992769	0.00743677
ILMN_1742521	GRB2	2.13839	1.39904	0.00100516	0.00751973
ILMN_1706645	C6orf150	2.54807	1.33441	0.00100565	0.00751973
ILMN_1845037		2.10631	1.29653	0.00101108	0.00752631
ILMN_2066020	TCEB1	2.41527	1.29227	0.00101194	0.00752631
ILMN_1796976	NLRC4	3.1568	1.25762	0.00101104	0.00752631
ILMN_1772486	ELF2	-1.94239	-1.28777	0.00101033	0.00752631
ILMN_1738718	CYB561D2	-1.51655	-1.02783	0.00100921	0.00752631
ILMN_1896634		1.12398	1.1855	0.00100918	0.00752631
ILMN_2320330	MAL	-2.26887	-1.56484	0.00101647	0.00753315
ILMN_1813400	CBR4	-1.6164	-1.1539	0.00101498	0.00753315
ILMN_1692956	LOC643949	-1.71912	-1.23634	0.00101593	0.00753315
ILMN_1660549	GPR177	1.07731	1.34984	0.00101384	0.00753315
ILMN_1772798	ARPP-19	-1.24878	1.00052	0.00102072	0.00755798
ILMN_2142284	SLC25A43	-1.86533	-1.38086	0.00102593	0.00758459
ILMN_1676792	LOC645138	-1.69288	-1.16299	0.00102613	0.00758459
ILMN_1789702	GBE1	2.08864	1.5496	0.00103115	0.00761494
ILMN_1758418	TNFSF13B	3.97052	1.92862	0.00103222	0.00761606
ILMN_1697820	HINT2	-2.432	-1.50789	0.0010367	0.0076356
ILMN_2390946	SCARF1	1.48889	-1.00439	0.00103595	0.0076356
ILMN_1714759	CNIH4	4.72638	2.35562	0.00103968	0.00763669
ILMN_1790741	RNF126	-1.76609	-1.27118	0.00104142	0.00763669
ILMN_2078334	CNOT10	-1.67161	-1.29978	0.0010394	0.00763669
ILMN_1741613	SERINC1	2.0249	1.37021	0.0010407	0.00763669
ILMN_1664012	CANT1	2.40114	1.35472	0.0010407	0.00763669
ILMN_2395856	LOC219854	-1.2406	1.11704	0.00104317	0.0076428
ILMN_2131381	PDE3B	1.39291	1.13811	0.0010459	0.00765609
ILMN_1774828	VEZT	-1.53844	-1.17074	0.0010504	0.00768227
ILMN_1676016	C1orf152	-1.79422	-1.2445	0.00105374	0.00769997
ILMN_2319910	DGKA	-1.6522	-1.55249	0.00107065	0.0078167
ILMN_1706687	KLHL5	2.84872	1.2257	0.0010788	0.00786818
ILMN_2206272	D2HGDH	-2.43447	-1.7434	0.00107959	0.00786818
ILMN_1830394		1.37485	-1.02434	0.00108685	0.00791178
ILMN_1742224	SLTM	-1.45185	-1.03161	0.00108747	0.00791178
ILMN_1664802	WSB1	4.11867	1.93947	0.00108991	0.00792268
ILMN_1787324	C16orf48	-1.40963	1.05675	0.00109166	0.00792845
ILMN_1713978	SDF2	2.42302	1.61817	0.00109393	0.00793804
ILMN_1665538	SKP2	-1.79189	-1.46807	0.00109509	0.00793956
ILMN_2181241	LOC649946	-2.09628	-1.32415	0.00109745	0.00794974
ILMN_1814315	PBXIP1	-1.72358	-1.22964	0.00110002	0.00796145
ILMN_1740258	KRTAP20-2	-1.24239	-1.02783	0.00110393	0.00798283
ILMN_1768482	CD8A	-3.22049	-2.03407	0.00111213	0.00800744
ILMN_1738632	PRKAR1A	2.05446	1.53502	0.00111142	0.00800744
ILMN_1654586	RASA3	-1.95724	-1.28625	0.00111038	0.00800744
ILMN_1724897	C14orf93	-1.46339	-1.08459	0.00111144	0.00800744
ILMN_2056760	MKRN2	-1.47482	-1.00896	0.00110875	0.00800744
ILMN_1736002	COPS5	1.35421	1.20317	0.00111416	0.00801513
ILMN_1790692	GNLY	-4.98387	-1.69248	0.00111843	0.00803525
ILMN_1713454	ZNF671	-1.50827	-1.16206	0.00111902	0.00803525
ILMN_2368971	PSMD12	1.3511	-1.00174	0.00111984	0.00803525
ILMN_1782444	YIPF4	3.0744	1.54227	0.00112337	0.00803982
ILMN_1741594	CLCN6	-1.37227	-1.15319	0.00112273	0.00803982
ILMN_1691048	SLC22A18AS	-1.34136	1.04007	0.00112163	0.00803982
ILMN_1767541	CENTD1	1.7408	1.24497	0.00112534	0.00804701
ILMN_1671281	RNASEL	2.02284	1.36194	0.00112703	0.00805218
ILMN_2406313	RBCK1	1.66864	1.22696	0.00112942	0.00806236
ILMN_1755658	ABI3	-2.98111	-1.81077	0.00113381	0.00807298
ILMN_1691760	FAM45A	2.04384	1.13351	0.00113311	0.00807298
ILMN_1691526	MAPKAP1	-1.04712	1.02237	0.00113283	0.00807298
ILMN_1764522	LMBR1	1.62644	1.09479	0.00114005	0.00811053
ILMN_2070355	LOC644096	-2.29702	-1.51859	0.00114548	0.00813372
ILMN_1745806	PEMT	-2.33947	-1.67675	0.00114721	0.00813372
ILMN_2324994	IKIP	-1.43983	1.25693	0.00114627	0.00813372
ILMN_1735573	DPH1	1.49532	1.03967	0.00114656	0.00813372
ILMN_1750278	FTHL12	3.50084	1.77769	0.00115794	0.00819586
ILMN_1653861	SCMH1	-1.82291	-1.32235	0.00115736	0.00819586
ILMN_1732809	ALG9	-1.68602	-1.40306	0.00116099	0.00821047
ILMN_1688534	EIF2B5	-1.68541	-1.26063	0.00116229	0.00821271
ILMN_1721022	SHC1	1.08065	-1.10474	0.00116596	0.00823165
ILMN_1754211	DCLRE1C	-1.45765	1.00334	0.00116975	0.00825142
ILMN_1691117	DNTTIP1	2.20718	1.61881	0.00117542	0.00828442
ILMN_1690386	CSRP2BP	-1.74151	-1.32906	0.00117712	0.00828693
ILMN_1688953	ARHGAP19	-1.0773	1.7753	0.00117776	0.00828693
ILMN_2234016	FTHL7	2.32939	1.48268	0.00118034	0.0082981
ILMN_1811682	CYLN2	-1.31229	-1.30929	0.00118219	0.00830407
ILMN_1721651	LOC646463	3.14873	1.35738	0.00118534	0.00830522
ILMN_1713182	LOC653879	1.32033	1.04749	0.00118362	0.00830522
ILMN_1669833	SH2B2	1.91238	1.11746	0.00118497	0.00830522
ILMN_2388155	CASP3	2.80793	1.61967	0.00119086	0.00833691
ILMN_1797522	DUSP3	2.12479	1.19596	0.00119396	0.00835161
ILMN_1811378	GTPBP1	1.49629	-1.05877	0.00120038	0.00837489
ILMN_1777118	INTS9	-1.38825	1.13821	0.00120116	0.00837489
ILMN_1778560	ZNF3	-1.74917	-1.33214	0.00119957	0.00837489
ILMN_1769245	GLIPR1	1.30274	2.15853	0.0012013	0.00837489
ILMN_1753064	TTC13	-1.63411	-1.09159	0.00120409	0.00838735
ILMN_1652753	PAAF1	-2.0936	-1.56043	0.00120536	0.00838915
ILMN_1732216	NARS	-1.88462	-1.04532	0.0012118	0.00842699
ILMN_1790781	DHRS13	3.3258	1.67098	0.00121939	0.00843758
ILMN_1773031	TAPBP	2.00786	1.48623	0.00121674	0.00843758
ILMN_1682180	VCPIP1	1.73773	1.09949	0.00121603	0.00843758
ILMN_1794386	IL2RG	1.55533	-1.18318	0.0012158	0.00843758
ILMN_1778168	ELMO2	1.36496	-1.03338	0.00121744	0.00843758
ILMN_1805104	ABAT	1.01885	1.30015	0.00121878	0.00843758
ILMN_2166831	RPS4X	-2.22973	-1.41533	0.00122483	0.00846819
ILMN_2399463	VAV3	2.27221	1.51751	0.00122863	0.00847056
ILMN_2319077	FAS	3.40156	1.39863	0.00122732	0.00847056
ILMN_2093231	WBP1	-1.23597	1.06009	0.00122923	0.00847056
ILMN_1809585	KIAA0319L	-1.21563	1.52903	0.00122749	0.00847056
ILMN_1757636	C5orf35	1.29217	-1.03881	0.00123305	0.00848478
ILMN_1742269	LOC642726	1.07804	1.01389	0.00123333	0.00848478
ILMN_1729767	TARBP2	-1.61979	-1.29109	0.00123751	0.00850655
ILMN_2389347	NR3C1	1.00395	1.37531	0.0012414	0.00852621
ILMN_1669456	NME3	-2.71819	-1.60089	0.00125829	0.0085873
ILMN_1656378	NMT2	-2.54602	-2.00835	0.00125833	0.0085873
ILMN_1857335		-1.34362	1.02036	0.00125385	0.0085873
ILMN_1682938	ARF3	1.64099	1.18774	0.00125539	0.0085873
ILMN_1689800	MRTO4	-1.56082	-1.21614	0.00125661	0.0085873
ILMN_1801664	POLR3K	-1.38627	-1.09059	0.00125777	0.0085873
ILMN_1807044	UBAC1	-1.25899	-1.0208	0.00125852	0.0085873
ILMN_2408179	BAT2	1.0929	-1.0938	0.00125719	0.0085873
ILMN_1810725	FAM129A	3.00754	1.76961	0.001263	0.00861082
ILMN_1709043	C9orf46	1.96444	1.02708	0.00126768	0.00862858
ILMN_1726421	METTL9	2.09439	1.2248	0.00126747	0.00862858
ILMN_1763228	MEF2D	-1.83906	-1.12461	0.00126878	0.00862909
ILMN_1713178	FAM116A	-1.36739	-1.02529	0.00127045	0.00863338
ILMN_1718336	C7orf50	-2.19855	-1.39739	0.00127519	0.00865149
ILMN_1656540	RUVBL1	-1.67901	-1.29472	0.00127478	0.00865149
ILMN_1812433	HP	8.0709	2.64688	0.00127673	0.0086549
ILMN_1725787	RFX1	1.22439	-1.05306	0.00128064	0.00867437
ILMN_1777444	STX5	1.35311	-1.0175	0.00128407	0.00868445
ILMN_1783806	DTNBP1	1.39842	-1.17821	0.00128421	0.00868445
ILMN_2261882	KIAA0368	-1.32977	-1.09863	0.00128653	0.00869308
ILMN_1759411	C16orf79	-1.07957	1.06926	0.00128785	0.00869497
ILMN_1784269	AASDH	-1.51559	-1.27588	0.00129651	0.00873931
ILMN_1779735	LOC389541	-1.06237	1.67419	0.00129648	0.00873931
ILMN_1815134	PI4K2B	1.65866	-1.05591	0.00129832	0.00874445
ILMN_2207393	CNOT3	1.23836	-1.06703	0.00129995	0.00874839
ILMN_1694219	ARIH1	1.98595	1.31938	0.00130425	0.00877023
ILMN_1789074	HSPA1A	5.86816	2.81074	0.0013072	0.00877926
ILMN_2374770	TAX1BP1	1.87841	1.21357	0.0013077	0.00877926
ILMN_1654389	LOC728744	2.41206	1.3644	0.00131173	0.00879928
ILMN_2258268	GLRX2	-1.18071	1.00758	0.00131352	0.00880417
ILMN_1664912	IL11RA	-2.83102	-1.79076	0.00131795	0.00882198
ILMN_1811933	SHMT1	-1.84621	-1.45934	0.00131912	0.00882198
ILMN_1804117	FAM89B	1.85544	1.29308	0.00131935	0.00882198
ILMN_1752559	FBS1	2.02879	1.18532	0.00132138	0.0088285
ILMN_1655191	CASZ1	1.60451	1.304	0.00132555	0.00883706
ILMN_2226955	ECOP	1.97367	1.03552	0.0013269	0.00883706
ILMN_1780444	ARL3	-1.32056	-1.11033	0.00132634	0.00883706
ILMN_2240221	SYTL2	-1.51666	-1.30545	0.00132462	0.00883706
ILMN_2368585	GGT1	1.52007	1.25399	0.00132886	0.00884307
ILMN_1697793	SYNJ2BP	-2.20601	-1.46857	0.00133163	0.00885443
ILMN_1737588	C21orf33	-2.15314	-1.36668	0.00133643	0.00886519
ILMN_1781099	ISY1	1.7209	1.07927	0.00133435	0.00886519
ILMN_1739325	LOC284023	-1.57657	-1.32562	0.00133616	0.00886519
ILMN_1747759	WSB1	3.95417	1.90506	0.00133782	0.00886732
ILMN_1801101	ZBTB48	-1.41564	1.20401	0.00133892	0.00886761
ILMN_1771957	MAN1B1	-1.81045	-1.22617	0.001342	0.00888094
ILMN_1693262	LOC653600	-2.52655	-1.13168	0.00134857	0.0089103
ILMN_1885035		1.18571	-1.00544	0.00134844	0.0089103
ILMN_1790637	C11orf80	-1.65901	-1.26651	0.00135157	0.00891599
ILMN_1727977	LOC647210	1.04389	1.1604	0.0013507	0.00891599
ILMN_1699521	KIAA1641	-1.86032	-1.33704	0.0013583	0.00895331
ILMN_1806705	ASB6	-1.39961	-1.18951	0.00136058	0.00895419
ILMN_2104784	FKBP3	-1.27877	-1.22184	0.00136005	0.00895419
ILMN_1775677	TYSND1	-2.29153	-1.49212	0.00136483	0.00896805
ILMN_1880425		-1.50695	-1.09681	0.00136405	0.00896805
ILMN_1711703	C16orf70	-1.26981	1.04634	0.00136683	0.00897407
ILMN_1691341	IL7R	-3.55726	-2.13538	0.0013714	0.00898287
ILMN_1697267	PRKCZ	-1.85568	-1.07023	0.00137028	0.00898287
ILMN_1797384	UROS	-1.85141	-1.25068	0.00137038	0.00898287
ILMN_1678707	TAF15	-1.80111	-1.13549	0.00137293	0.00898585
ILMN_1651209	SLC35E2	-1.14531	1.08185	0.00138583	0.00906316
ILMN_1675266	NAGPA	-2.52406	-1.66598	0.0013895	0.00907285
ILMN_1669508	PAF1	1.57702	1.12703	0.00139057	0.00907285
ILMN_1799600	STARD8	1.2043	-1.14146	0.00139033	0.00907285
ILMN_1740165	C14orf102	-1.29634	1.04007	0.00139203	0.00907526
ILMN_1657550	MVD	1.4703	-1.09169	0.00139446	0.00908401
ILMN_1703949	KPNB1	2.34916	1.59836	0.00139747	0.00909323
ILMN_1654112	PARD6A	-1.43339	-1.00731	0.00139805	0.00909323
ILMN_1680223	PNPLA8	2.05483	1.36816	0.00140161	0.00910927
ILMN_2391512	ASAHL	-3.22146	-1.92744	0.00140505	0.00912385
ILMN_1753411	LOC221442	1.5992	1.19934	0.00140604	0.00912385
ILMN_1755235	XPO6	2.35461	1.5218	0.00141067	0.00914046
ILMN_1763878	CDADC1	1.45341	1.06076	0.00141189	0.00914046
ILMN_1760982	ZNF187	-1.41097	-1.15865	0.00141121	0.00914046
ILMN_1667430	DEGS1	3.41033	1.6197	0.00141586	0.00914074
ILMN_1734316	YME1L1	1.57689	1.11614	0.00141421	0.00914074
ILMN_1803856	DKFZp586I1420	-1.31069	-1.19467	0.00141631	0.00914074
ILMN_2380418	BICD2	-1.3776	1.36149	0.00141439	0.00914074
ILMN_1735058	CHST12	-2.51629	-1.79537	0.00142934	0.00921768
ILMN_1790891	CKAP4	7.11502	4.01454	0.00143728	0.00922623
ILMN_1761131	PECI	-2.32929	-1.53366	0.0014337	0.00922623
ILMN_1717877	IVNS1ABP	4.77598	2.46338	0.0014384	0.00922623
ILMN_1809013	MYL6	2.19466	1.66399	0.00143378	0.00922623
ILMN_1772719	XAB1	-2.00141	-1.47869	0.00143798	0.00922623
ILMN_1738093	TMEM118	-1.38389	-1.17623	0.00143821	0.00922623
ILMN_1812618	CENTD3	1.43669	1.98895	0.00143626	0.00922623
ILMN_1693145	BUB3	-1.52522	-1.30773	0.00144172	0.00924042
ILMN_1779751	C7orf55	-1.52713	-1.14274	0.00144336	0.00924385
ILMN_1669972	DKFZp686O24166	1.4528	-1.18768	0.00144776	0.00926492
ILMN_2334242	CREB1	1.9385	1.13901	0.0014504	0.00927471
ILMN_1762115	CRYZL1	-1.41785	-1.17676	0.00145166	0.00927565
ILMN_1709233	F5	4.09588	2.72697	0.00145556	0.00929342
ILMN_1737314	BCL6	4.12465	2.54167	0.00146415	0.0093411
ILMN_1655117	WDR19	-1.57073	-1.37275	0.00146742	0.00935487
ILMN_2182704	BIRC2	2.96512	1.52718	0.00146862	0.00935536
ILMN_1772286	OCIAD2	-1.65459	-1.30237	0.00147182	0.00936857
ILMN_1652647	INPP4A	1.3131	1.09877	0.00148025	0.00941504
ILMN_1678605	CDC123	1.49541	-1.00596	0.00148182	0.00941786
ILMN_1682288	LOC728565	-1.76471	-1.34119	0.00149047	0.00946565
ILMN_1679268	PELI1	6.12123	2.53274	0.0014935	0.00946861
ILMN_1806713	ZNF18	-1.46951	-1.1367	0.00149434	0.00946861
ILMN_2145280	DEF6	-1.35867	1.31238	0.0014934	0.00946861
ILMN_1748093	PAFAH1B3	-2.06579	-1.44741	0.00150769	0.00954595
ILMN_1902658		-2.08355	-1.6593	0.0015156	0.00955251
ILMN_1770742	TMEM55B	-1.58351	-1.09564	0.00151453	0.00955251
ILMN_1659845	KIAA0355	-1.78589	-1.15557	0.00151158	0.00955251
ILMN_2386982	PRKCZ	-1.88593	1.03262	0.00151432	0.00955251
ILMN_1852321		-1.09284	1.15123	0.00151364	0.00955251
ILMN_1693310	ITFG1	1.08	-1.03774	0.00151056	0.00955251
ILMN_2112357	CD300LF	-1.96608	1.25777	0.00151956	0.00955661
ILMN_1654488	UTX	1.61154	1.1279	0.0015183	0.00955661
ILMN_1711270	SFRS14	-1.87922	-1.29748	0.00152171	0.00955661
ILMN_1770031	ABHD10	-1.60026	-1.28131	0.00152063	0.00955661
ILMN_1801040	SPN	-1.80485	-1.31347	0.00152197	0.00955661
ILMN_1795026	C1orf2	-1.73584	-1.21571	0.00153098	0.00960593
ILMN_2042771	PTTG1	-1.56957	-1.21437	0.00153333	0.00961348
ILMN_1774071	CD177	1.75311	-1.01818	0.00153542	0.00961936
ILMN_1678037	HIRIP3	-1.80612	-1.23469	0.0015371	0.00962261
ILMN_2167416	MR1	1.91057	1.32614	0.00153925	0.00962885
ILMN_1660732	PPP2R2B	-2.52715	-1.68135	0.00154108	0.00963307
ILMN_1746720	C18orf17	-2.31642	-1.80505	0.00154584	0.00964117
ILMN_2065822	MCM3APAS	-1.34148	-1.17031	0.00154409	0.00964117
ILMN_1816713		-1.28697	-1.04201	0.00154472	0.00964117
ILMN_1770641	KLHL3	-2.33906	-1.83606	0.00154949	0.00965674
ILMN_1697629	PLA2G4B	-2.09528	-1.36925	0.00155198	0.00966502
ILMN_2405031	TRIM24	-1.34168	-1.02084	0.00155325	0.00966575
ILMN_1703123	AXUD1	6.63572	2.63721	0.00155543	0.00967205
ILMN_2320888	CXCR4	-1.2351	1.6332	0.00156078	0.00969813
ILMN_1720799	GPSN2	-2.2996	-1.69345	0.00156351	0.00970037
ILMN_1702592	WDR73	-1.82638	-1.28713	0.00156579	0.00970037
ILMN_1814153	LOC729486	-1.2187	1.10829	0.00156376	0.00970037
ILMN_1767509	DEF8	1.34527	1.87487	0.00156524	0.00970037
ILMN_1699160	ITK	-2.29034	-1.58701	0.00156927	0.00970273
ILMN_2325338	APOL2	1.75743	1.26813	0.00156809	0.00970273
ILMN_1719433	CD1D	-2.81544	-1.45484	0.00156966	0.00970273
ILMN_1759436	NOSIP	-1.57088	-1.37273	0.00157421	0.00972363
ILMN_2388975	CERK	1.60632	1.02489	0.0015837	0.00976798
ILMN_1800414	NBPF20	1.44431	1.1205	0.00158373	0.00976798
ILMN_2399431	PRPS2	-1.43373	-1.1268	0.00159086	0.00980473
ILMN_1732516	KNTC1	-1.49427	-1.20376	0.00159373	0.00981516
ILMN_1721833	IER5	3.90201	2.08441	0.00159785	0.00983325
ILMN_2122103	ETS1	-2.142	-1.45547	0.00160299	0.00984338
ILMN_2127477	G6PC3	-2.07018	-1.51777	0.00160279	0.00984338
ILMN_1693293	LOC648176	-1.06757	1.32881	0.00160303	0.00984338
ILMN_2053415	LDLR	1.6728	1.14277	0.0016065	0.0098574
ILMN_2153787	ARRDC5	-1.90206	-1.40441	0.00161493	0.00987934
ILMN_2352881	NR6A1	1.47356	1.09741	0.00161357	0.00987934
ILMN_1700432	ITPKB	-2.1044	-1.34896	0.00161386	0.00987934
ILMN_1798212	LLGL1	-1.8913	-1.22961	0.00161709	0.00987934
ILMN_1660440	FAM108B1	-1.15879	1.03809	0.00161717	0.00987934
ILMN_1680424	CTSG	-1.30194	1.02764	0.00161447	0.00987934
ILMN_1740772	APBB3	1.10567	1.46876	0.00161956	0.00987943
ILMN_1691480	LONP2	-1.06754	-1.16787	0.00161844	0.00987943
ILMN_1702237	FKBP1A	3.44054	1.93994	0.00162455	0.00989542
ILMN_2205050	PRKX	-1.79485	-1.37695	0.00162436	0.00989542
ILMN_1769876	TBC1D2	-1.2291	1.48127	0.00162641	0.00989953
ILMN_1803739	RPGRIP1	-1.1209	1.90774	0.00162909	0.00990864
ILMN_1725244	HAT1	2.14148	1.06476	0.00163142	0.00991554
ILMN_2407811	KIAA1787	-1.18054	-1.02586	0.00163727	0.00994385
ILMN_1695430	DDB1	-1.44707	-1.13281	0.00164186	0.00995005
ILMN_1812622	NEIL1	1.19177	1.00242	0.00164186	0.00995005
ILMN_1767253	RRP12	-1.16569	1.08194	0.00164021	0.00995005
ILMN_2292748	ING5	1.6516	1.17026	0.00164397	0.0099556
ILMN_1741917	OSCAR	3.38054	2.48867	0.0016513	0.00999014
ILMN_1906110		-1.24917	1.16564	0.00165207	0.00999014
ILMN_1707339	BTG3	1.51094	-1.06253	0.00165495	0.0100003
ILMN_2409596	RAB11FIP1	-1.58815	1.05081	0.00165824	0.0100129
ILMN_2301624	MACF1	-2.40838	-1.78624	0.00166453	0.0100158
ILMN_1784630	KBTBD11	-1.57917	1.28615	0.00166443	0.0100158
ILMN_1693045	TMED1	-1.41125	1.18403	0.00166472	0.0100158
ILMN_1801109	NARG1L	-1.32297	-1.08033	0.00166212	0.0100158
ILMN_2372403	ALDH5A1	-1.08369	-1.05505	0.00166468	0.0100158
ILMN_1688997	C17orf58	1.35158	1.06733	0.00167192	0.0100505
ILMN_1793386	MED12	2.35695	1.39175	0.0016735	0.0100505
ILMN_1733110	RASSF7	-2.07592	-1.29	0.00167409	0.0100505
ILMN_1728907	SCAMP1	-1.52159	-1.18067	0.00167626	0.0100563
ILMN_1809400	FAM49B	2.21113	1.53256	0.00167864	0.0100623
ILMN_1779706	TP53BP2	2.04739	1.3576	0.00167968	0.0100623
ILMN_1760049	SERGEF	-2.18232	-1.65177	0.00168303	0.0100751
ILMN_1746618	PAQR7	-1.99172	-1.33386	0.00168676	0.0100902
ILMN_1736863	TMEM140	4.00934	1.80005	0.00169309	0.0101208
ILMN_2361186	PHF20L1	1.76166	1.2818	0.0017044	0.0101697
ILMN_1708672	ACAT2	1.45214	-1.10405	0.00170253	0.0101697
ILMN_1707236	HCCS	-1.22058	-1.08962	0.00170492	0.0101697
ILMN_1661717	TFDP1	2.87356	1.4675	0.00170852	0.0101839
ILMN_1809931	NDRG1	1.44465	-1.06693	0.00171078	0.0101901
ILMN_1740633	PRF1	-5.52881	-1.99506	0.00172226	0.0102305
ILMN_2365549	BRPF1	-1.5393	-1.14346	0.00171886	0.0102305
ILMN_2374865	ATF3	1.6477	-1.06409	0.00172248	0.0102305
ILMN_1686401	LOC728739	-1.47261	-1.24807	0.00172073	0.0102305
ILMN_2119224	KIFAP3	-1.90899	-1.70834	0.00172502	0.0102311
ILMN_1660749	ASPSCR1	-2.13718	-1.2368	0.00172458	0.0102311
ILMN_1866216		-1.74503	-1.16448	0.00172761	0.0102319
ILMN_1674985	TMEM51	-1.64055	-1.35566	0.00172733	0.0102319
ILMN_2413278	RPL13	-2.16545	-1.54604	0.0017335	0.0102445
ILMN_1755749	PGK1	1.9329	1.41101	0.00173464	0.0102445
ILMN_2064655	CXorf40A	-1.38552	-1.10843	0.00173218	0.0102445
ILMN_1811117	LOC400986	-1.87284	-1.36907	0.00173441	0.0102445
ILMN_2075051	PGS1	4.69429	1.81277	0.00173742	0.0102464
ILMN_1725707	ATG16L1	-1.58245	-1.19782	0.00173625	0.0102464
ILMN_1726981	VEGFB	-2.49668	-1.73462	0.00174304	0.0102652
ILMN_1711853	MED24	-1.95239	-1.55845	0.00174307	0.0102652
ILMN_1788099	LSM4	-2.67136	-1.50614	0.00174701	0.0102812
ILMN_2159322	SLK	2.19828	1.22765	0.00175653	0.0103094
ILMN_2323774	RPAIN	-2.17236	-1.40251	0.00175553	0.0103094
ILMN_1782237	GPR109B	3.86896	1.88777	0.0017576	0.0103094
ILMN_2406043	VPS24	1.18789	1.61342	0.001758	0.0103094
ILMN_1721316	TNFRSF10A	1.00164	-1.3005	0.00175781	0.0103094
ILMN_2117987	TFDP1	2.92094	1.42468	0.00176032	0.0103158
ILMN_2387090	CGGBP1	2.76541	1.63427	0.00176483	0.0103227
ILMN_2215862	SLFN13	-1.80519	-1.29623	0.00176644	0.0103227
ILMN_1798204	IL21R	-1.73748	-1.28268	0.00176616	0.0103227
ILMN_1789944	PGAM5	-1.23452	-1.09893	0.00176364	0.0103227
ILMN_1812474	TFG	2.03253	1.30043	0.00177217	0.0103489
ILMN_1822307		-2.93066	-1.89179	0.00177568	0.0103622
ILMN_1714473	ZNF436	1.31577	1.15745	0.00177994	0.0103798
ILMN_1778078	VPS16	-1.3621	1.16758	0.00178309	0.0103909
ILMN_2131861	SOCS2	-1.86017	-1.46254	0.00179027	0.0104196
ILMN_2364357	RPS6KB2	-1.21645	1.19349	0.00179053	0.0104196
ILMN_1697420	TINF2	2.39392	1.67973	0.00179194	0.0104206
ILMN_1797895	FFAR2	9.53955	2.52206	0.0018036	0.0104738
ILMN_1805636	PERLD1	-2.18469	-1.36273	0.00180353	0.0104738
ILMN_1657754	RPAP2	-1.64957	-1.35696	0.00181	0.0104964
ILMN_1659462	DUSP23	1.03093	1.26639	0.00180958	0.0104964
ILMN_1698085	C14orf21	1.72944	1.26906	0.00181529	0.0105197
ILMN_1790136	C20orf20	-1.62062	-1.04823	0.00181981	0.0105379
ILMN_1757072	LOC642489	1.95832	1.27136	0.00182094	0.0105379
ILMN_1750401	C17orf62	2.35172	1.57835	0.0018237	0.0105465
ILMN_2358541	RBMS1	3.94572	1.97384	0.00183578	0.0105579
ILMN_1694475	GTPBP2	1.60448	1.12555	0.00182864	0.0105579
ILMN_1660376	LOC387841	-1.55455	-1.12613	0.0018308	0.0105579
ILMN_2255579	RAB37	-1.74743	1.13682	0.0018337	0.0105579
ILMN_2334587	HNRNPC	1.3253	1.02552	0.00183338	0.0105579
ILMN_1786852	ZCCHC3	-1.40147	-1.08287	0.0018346	0.0105579
ILMN_2224833	ADIPOR2	-1.17938	1.05692	0.00183037	0.0105579
ILMN_2157951	STX6	-1.13651	1.17125	0.00183112	0.0105579
ILMN_1868851		-1.05874	1.39996	0.00183809	0.0105638
ILMN_1787529	C3AR1	5.79551	2.1935	0.00184357	0.0105735
ILMN_1663422	RGL4	9.82713	4.21747	0.00184355	0.0105735
ILMN_1781516	SUPT16H	-2.05674	-1.36378	0.00184233	0.0105735
ILMN_1737862	PSMB4	1.52397	1.16737	0.00184527	0.010576
ILMN_2327994	AZIN1	1.90899	1.25252	0.00185571	0.0106238
ILMN_1894821		-1.12669	1.05616	0.00185616	0.0106238
ILMN_1668535	JOSD1	1.77288	-1.00859	0.00185778	0.0106251
ILMN_1704980	PRNPIP	-1.0984	-1.14754	0.00185894	0.0106251
ILMN_2148847	C6orf166	2.43304	1.47387	0.00186234	0.0106373
ILMN_1686985	MTM1	-1.2245	1.08264	0.00187576	0.0106993
ILMN_1724718	NCK2	1.74964	1.09414	0.00187568	0.0106993
ILMN_1712236	PPP1R3B	2.01724	1.14945	0.00187976	0.0107103
ILMN_1770787	DDAH2	1.46911	1.12308	0.00188199	0.0107103
ILMN_1733875	RUNDC1	-1.43992	-1.03814	0.00188282	0.0107103
ILMN_1779185	SPECC1L	2.1153	-1.1616	0.0018809	0.0107103
ILMN_1886655		-3.33902	-2.01356	0.00188843	0.0107251
ILMN_1761058	ACAD11	-1.83344	-1.55549	0.00189186	0.0107251
ILMN_1705066	BTBD11	-1.82035	-1.46287	0.00189176	0.0107251
ILMN_1700671	ETV7	2.14479	1.22843	0.00189055	0.0107251
ILMN_1688318	MGC72104	-1.87342	-1.27336	0.00189021	0.0107251
ILMN_1745994	GAS7	1.50038	-1.13621	0.00189756	0.0107481
ILMN_1750338	C10orf47	1.06362	-1.15497	0.00189848	0.0107481
ILMN_1712707	ABHD8	-1.23101	1.17583	0.00190008	0.0107498
ILMN_1815527	HBD	1.15913	1.81544	0.00190476	0.010769
ILMN_1747598	PPP1R11	1.81385	1.24987	0.00190703	0.0107745
ILMN_1709817	SLC35A5	1.76882	1.25859	0.00191017	0.010777
ILMN_2335704	NCF4	3.19178	2.6468	0.00191044	0.010777
ILMN_1731785	ORM2	17.98	4.28176	0.00191134	0.010777
ILMN_1697493	WDFY3	2.65633	1.67064	0.00191562	0.0107866
ILMN_1684709	LOC440013	1.14036	-1.02455	0.00191445	0.0107866
ILMN_1801119	BCL2	-2.36855	-1.78881	0.00191727	0.0107886
ILMN_1666022	TNFRSF10D	1.60893	1.0578	0.0019223	0.0108011
ILMN_1802735	FFAR3	2.09442	1.30559	0.00192334	0.0108011
ILMN_1660288	C10orf41	1.04128	1.14687	0.00192338	0.0108011
ILMN_1655195	SMA4	-1.77638	-1.37894	0.00192897	0.0108124
ILMN_2411723	RPSA	-1.70911	-1.29004	0.00192851	0.0108124
ILMN_1736340	ANGEL2	-1.4842	-1.35494	0.00192928	0.0108124
ILMN_1732534	CHMP5	2.84371	1.52665	0.00193663	0.0108463
ILMN_1743767	ZNF446	-1.40532	-1.09895	0.001944	0.0108803
ILMN_2299221	RABGGTA	-1.34325	-1.14366	0.00195198	0.0109103
ILMN_1657790	SFRS11	-1.07521	1.10788	0.00195069	0.0109103
ILMN_1809522	BTBD14A	1.20023	1.64476	0.00195888	0.0109416
ILMN_1717052	STARD10	3.21551	1.77253	0.00196128	0.0109416
ILMN_2205882	NSUN7	2.88952	1.71963	0.00196348	0.0109416
ILMN_2091590	ANKRD41	1.61385	1.16882	0.00196676	0.0109416
ILMN_1770030	C7orf43	-1.37015	1.25922	0.00196378	0.0109416
ILMN_1777759	LOC401720	-1.38738	-1.12069	0.0019647	0.0109416
ILMN_1681683	LOC650919	-1.1807	1.36544	0.0019666	0.0109416
ILMN_2343097	NCALD	-3.41633	-2.10311	0.00197004	0.0109453
ILMN_1736026	MMP8	1.67389	1.05529	0.00196991	0.0109453
ILMN_1793743	DIRC2	2.87399	1.91065	0.00198175	0.0110018
ILMN_1664798	GRHPR	-1.60909	-1.14576	0.00198285	0.0110018
ILMN_2384536	PECI	-2.22209	-1.63162	0.00198699	0.011006
ILMN_1809145	HRIHFB2122	1.4115	1.11982	0.00198756	0.011006
ILMN_1669377	AP4B1	-1.79507	-1.2772	0.00198614	0.011006
ILMN_1710280	TUBB1	1.02587	-1.62102	0.00199083	0.0110168
ILMN_2252309	DPP7	-2.25533	-1.25676	0.00199278	0.0110176
ILMN_1740216	ERCC3	-1.68215	-1.155	0.00199361	0.0110176
ILMN_1728514	BAG5	-1.31346	-1.03596	0.00199525	0.0110193
ILMN_2069945	RY1	1.59902	1.1121	0.00200005	0.0110324
ILMN_1815154	MYH10	1.16149	-1.22605	0.00200027	0.0110324
ILMN_2375319	RASGRP2	-1.43038	1.00286	0.00200353	0.0110431
ILMN_2399264	2006-09-01	-2.27507	-1.53962	0.00200586	0.0110487
ILMN_1721762	IL18RAP	6.18611	3.44972	0.0020165	0.011079
ILMN_1700674	LOC728481	-1.92112	-1.34434	0.00201409	0.011079
ILMN_2242937	ARSB	1.64594	1.01783	0.00201516	0.011079
ILMN_2388955	C1orf183	-1.8594	1.33813	0.00201668	0.011079
ILMN_1813236	C6orf136	-1.74003	-1.05065	0.00201865	0.0110825
ILMN_1751773	POLD3	1.32101	-1.12809	0.00202027	0.0110842
ILMN_1659411	POLR2C	1.00616	1.14858	0.00202493	0.0111024
ILMN_1746265	SARM1	-1.94005	-1.49265	0.00202973	0.0111214
ILMN_1658834	ZC3H18	1.82839	1.16121	0.00203263	0.0111232
ILMN_1696643	TLN1	1.41519	1.01161	0.00203272	0.0111232
ILMN_1805996	SIN3A	1.90521	1.21113	0.00203934	0.0111448
ILMN_2358980	ILK	1.61954	1.11616	0.00203837	0.0111448
ILMN_1729161	NOTCH1	1.2879	1.89978	0.0020428	0.0111564
ILMN_2181540	YY1	1.00564	1.43647	0.0020472	0.0111731
ILMN_1677262	LOC388621	-1.31941	1.17343	0.00204914	0.0111764
ILMN_1693317	TTC15	-1.30613	1.00057	0.00205112	0.0111799
ILMN_1711573	CD96	-2.74175	-1.97399	0.00205965	0.0111898
ILMN_2073289	MTSS1	-2.77473	-2.11728	0.0020586	0.0111898
ILMN_1733757	LOC374395	-1.19222	1.16646	0.00205849	0.0111898
ILMN_1694240	MAP2K1	1.38424	1.03018	0.0020558	0.0111898
ILMN_1821887		-1.36005	-1.01619	0.00205851	0.0111898
ILMN_1802292	WDFY2	-1.32951	1.08222	0.00206679	0.0112213
ILMN_1662524	IL8RA	3.03265	1.79608	0.00207587	0.0112633
ILMN_1748438	POLR2G	-1.91019	-1.19006	0.00208064	0.0112818
ILMN_1815392	ACTRT1	-1.02534	1.16077	0.00208846	0.0113169
ILMN_1914473		1.03128	1.40845	0.00209558	0.0113481
ILMN_1753758	IL27	2.41943	1.21906	0.00210347	0.0113834
ILMN_1793632	C1orf160	-1.42298	-1.05812	0.00210765	0.0113986
ILMN_2376108	PSMB9	1.90832	1.396	0.00210942	0.0114008
ILMN_2371147	BCL7C	-1.66906	-1.53175	0.00211245	0.0114025
ILMN_1739876	RAB3GAP1	1.43462	-1.06002	0.00211184	0.0114025
ILMN_1664921	PPP6C	1.46396	1.11903	0.00212573	0.0114667
ILMN_1740875	FPR2	6.3706	2.60595	0.00212768	0.0114698
ILMN_2171289	SAMSN1	2.62941	1.34631	0.00213484	0.0114936
ILMN_1685378	LOC728973	-1.41572	-1.04607	0.00213383	0.0114936
ILMN_1801307	TNFSF10	2.77808	1.82433	0.00213718	0.0114987
ILMN_1691717	RHBDF2	2.44546	1.34835	0.00214322	0.0115104
ILMN_2123567	SENP2	2.00684	1.28159	0.00214347	0.0115104
ILMN_1752285	RPL4	-2.02441	-1.3838	0.00214292	0.0115104
ILMN_1874506		-1.09696	-1.0933	0.00214991	0.0115375
ILMN_1797822	KIAA0746	-2.08699	-1.54782	0.00215406	0.0115477
ILMN_1784602	CDKN1A	2.68861	-1.26638	0.00215459	0.0115477
ILMN_1770084	TACC1	-1.14231	1.35547	0.00216001	0.0115694
ILMN_1797181	LOC93622	-2.13435	-1.59501	0.00216623	0.0115878
ILMN_1698766	PYCARD	1.10215	1.54753	0.00216542	0.0115878
ILMN_1755075	IDI1	3.54031	1.48211	0.00218	0.0116082
ILMN_1760201	DNMT1	-3.27305	-1.98167	0.00217936	0.0116082
ILMN_2142554	NENF	-1.96292	-1.25625	0.00218612	0.0116082
ILMN_1733998	DHRS9	5.21714	1.75437	0.00217158	0.0116082
ILMN_1736054	SUB1	1.56757	1.18494	0.00218309	0.0116082
ILMN_1651354	SPP1	2.85703	1.62653	0.00218799	0.0116082
ILMN_1684205	CIB1	-1.54297	-1.17237	0.00218279	0.0116082
ILMN_1706523	FCGR2A	2.18829	1.37525	0.00217567	0.0116082
ILMN_1748827	LOC388564	-2.12929	-1.77215	0.00217657	0.0116082
ILMN_1811272	GPR81	1.9796	1.06538	0.00218136	0.0116082
ILMN_1655611	TSHZ2	-1.76685	-1.54547	0.00217304	0.0116082
ILMN_2041161	DENND4A	1.37865	-1.0354	0.00218813	0.0116082
ILMN_1763000	CENTA2	-1.16426	1.23497	0.00218635	0.0116082
ILMN_1672287	MYNN	1.70156	1.21647	0.00219274	0.0116253
ILMN_1739821	EIF2S1	-1.15251	-1.05922	0.00219422	0.0116258
ILMN_1666089	OLIG1	2.79594	1.26521	0.00219839	0.0116405
ILMN_1651949	SCYL3	1.42952	1.02626	0.00220157	0.0116499
ILMN_1666482	SP2	1.30925	1.03016	0.00220385	0.0116546
ILMN_1756873	USP48	-1.24934	1.06946	0.00220931	0.0116761
ILMN_1714527	VAMP3	2.06932	1.47491	0.00221188	0.0116823
ILMN_1770339	RPAIN	-1.83054	-1.32894	0.00221891	0.011711
ILMN_1682197	NFXL1	-1.35997	1.0171	0.00222013	0.011711
ILMN_2374633	ZWILCH	-1.50938	-1.27922	0.00222612	0.0117263
ILMN_1724789	CD59	2.88383	1.42103	0.00222725	0.0117263
ILMN_2331658	C3orf17	-1.68554	-1.43175	0.00222452	0.0117263
ILMN_2187727	NOC3L	-1.48816	-1.17227	0.00222979	0.0117295
ILMN_1713141	LOC389641	-1.29176	-1.17089	0.00223067	0.0117295
ILMN_1661653	DET1	-1.39317	-1.25268	0.00223256	0.0117321
ILMN_1806486	LOC389137	-1.51054	-1.07367	0.00223638	0.0117374
ILMN_1685472	LRRTM4	1.11974	-1.01233	0.0022354	0.0117374
ILMN_1717420	UBE2W	2.70224	1.44158	0.00224268	0.011757
ILMN_2055700	SLBP	-1.43936	-1.05063	0.00224293	0.011757
ILMN_1753745	HDDC2	-1.76774	-1.25225	0.00224767	0.0117744
ILMN_1878865		1.47973	1.14551	0.00226073	0.0118354
ILMN_1779934	CDH23	1.28439	1.20929	0.00226543	0.0118526
ILMN_1687080	LOC402251	-1.7595	-1.36589	0.0022717	0.0118582
ILMN_1658289	WDR54	-3.11028	-2.069	0.00227274	0.0118582
ILMN_1784287	TGFBR3	-3.23422	-2.15782	0.00227472	0.0118582
ILMN_1758672	FAM107B	2.45672	1.32772	0.00226814	0.0118582
ILMN_1761044	GNB1L	-1.46984	-1.17054	0.00227504	0.0118582
ILMN_1697639	OGT	-1.19311	1.00778	0.00227461	0.0118582
ILMN_1707156	LRRFIP2	1.95324	1.24391	0.00228287	0.0118916
ILMN_2351930	TRIM33	1.20821	1.47541	0.00228667	0.011904
ILMN_1686906	TP53INP2	2.39416	1.42401	0.00230126	0.0119725
ILMN_1684357	C14orf139	-1.3286	1.03159	0.00230613	0.0119903
ILMN_1673275	TRAPPC2	-1.51702	-1.19084	0.00231281	0.0120176
ILMN_2391551	C13orf23	1.20759	-1.31282	0.0023161	0.0120271
ILMN_1726512	ZSCAN2	-1.8957	-1.38635	0.00231984	0.0120391
ILMN_1789364	ZNF789	-1.72788	-1.34573	0.00232454	0.012056
ILMN_2331163	CUL4A	-1.33285	-1.04914	0.00232647	0.0120585
ILMN_1781819	PAPSS1	1.44863	-1.24161	0.00233413	0.0120907
ILMN_2171295	PFTK1	2.11949	1.52709	0.00233995	0.0121133
ILMN_1726591	COP1	4.69338	2.3436	0.00235354	0.0121236
ILMN_1675190	RETN	4.12231	2.30932	0.00234348	0.0121236
ILMN_2309245	BIN1	-3.5697	-2.16191	0.0023519	0.0121236
ILMN_2066858	TNFSF13B	3.66489	1.77327	0.0023508	0.0121236
ILMN_1675848	MRCL3	1.87674	1.24157	0.00235174	0.0121236
ILMN_1651282	COL17A1	2.11277	1.25692	0.00235429	0.0121236
ILMN_2391141	UBE3A	-1.73463	-1.29764	0.0023471	0.0121236
ILMN_1803647	C3orf28	-1.14749	-1.00912	0.00235426	0.0121236
ILMN_1808202	C19orf22	1.49144	-1.09646	0.00235502	0.0121236
ILMN_1802519	VPS36	-1.70888	-1.28198	0.00236098	0.0121468
ILMN_1720287	E4F1	-2.0269	1.00626	0.00236809	0.0121684
ILMN_1812688	C2orf18	-1.23121	1.14606	0.00236718	0.0121684
ILMN_2372136	PH-4	-1.73761	-1.20405	0.00237008	0.0121712
ILMN_1796063	TRIM44	-2.2168	-1.52544	0.00237538	0.0121867
ILMN_1654246	SIRT6	1.2696	1.01621	0.0023775	0.0121867
ILMN_1785060	TSPAN14	1.61699	1.04648	0.0023761	0.0121867
ILMN_1694106	GPD1L	-2.25739	-1.57575	0.00238516	0.0122185
ILMN_1728426	INPPL1	-1.06976	1.12347	0.00238924	0.0122319
ILMN_1682449	ZNF518B	-1.29187	-1.06386	0.0023946	0.0122518
ILMN_1769383	GIMAP5	-2.98457	-1.86144	0.0024026	0.0122627
ILMN_2275803	LRRC45	-1.75359	-1.46857	0.00240184	0.0122627
ILMN_1665058	TCHP	-1.34015	-1.10272	0.00240102	0.0122627
ILMN_1728699	SPTY2D1	1.53813	1.03097	0.00240097	0.0122627
ILMN_1717099	DSCR3	-1.29763	-1.04005	0.00240642	0.0122747
ILMN_1813625	TRIM25	5.65086	2.45768	0.00241733	0.0123077
ILMN_1703688	RASA2	1.72763	1.40352	0.00241477	0.0123077
ILMN_1726967	TWSG1	1.44058	1.04891	0.00241665	0.0123077
ILMN_1735658	RTTN	-1.64667	-1.32491	0.00243155	0.0123726
ILMN_1702247	CCNDBP1	2.27242	1.31472	0.00243762	0.0123959
ILMN_1735908	UTP15	-1.34775	-1.07101	0.00244115	0.0124063
ILMN_1714393	RAB24	3.61653	2.35375	0.00244376	0.0124071
ILMN_1764029	FLJ40448	2.44457	1.56164	0.00244577	0.0124071
ILMN_1743103	SH3PXD2A	-1.85654	-1.56124	0.00244509	0.0124071
ILMN_1753353	SLBP	-1.80195	-1.33465	0.00245679	0.0124403
ILMN_1722634	NUCB1	1.44759	-1.07386	0.0024566	0.0124403
ILMN_1739222	ETV5	1.27416	1.19331	0.00245401	0.0124403
ILMN_2402766	AFTPH	2.00074	1.24978	0.00246152	0.0124568
ILMN_1811328	DPP7	-1.95394	-1.43743	0.00247532	0.012519
ILMN_1782922	PDE4B	3.62065	1.72922	0.00247951	0.0125326
ILMN_2118864	RAB1A	1.78486	1.31671	0.00248573	0.0125488
ILMN_1733176	LIMS1	2.07259	-1.04876	0.00248461	0.0125488
ILMN_1722491	APRT	-2.32458	-1.468	0.00249876	0.012607
ILMN_1675038	PRMT2	1.33642	-1.0358	0.00250284	0.0126123
ILMN_1801045	SPIN3	-1.2171	-1.2101	0.00250272	0.0126123
ILMN_1693830	LACTB	3.63335	1.68969	0.00252534	0.012718
ILMN_1712587	ARSB	1.31067	1.02628	0.00253158	0.0127417
ILMN_1687824	SEPHS2	1.99978	1.28039	0.00253831	0.0127679
ILMN_1683178	JAK2	2.79881	1.58249	0.00254141	0.0127703
ILMN_1734153	GDI1	1.44077	1.07348	0.00254185	0.0127703
ILMN_1709131	LOC649422	-1.14361	1.06918	0.00254402	0.0127735
ILMN_1801105	PRKCD	3.1069	2.37342	0.00255986	0.0128376
ILMN_1836958		-1.68017	-1.46596	0.00255851	0.0128376
ILMN_1771403	PWWP2A	-1.2629	1.03337	0.00257422	0.0128952
ILMN_2400500	LASS2	-1.33204	1.17498	0.00257444	0.0128952
ILMN_1668092	ESAM	-1.02039	-1.40823	0.00257862	0.0129084
ILMN_1691276	CXXC1	-1.66975	-1.19919	0.00258703	0.0129142
ILMN_1664525	P2RY13	3.36955	1.4834	0.0025906	0.0129142
ILMN_2096719	GRK5	1.69849	1.15039	0.00259024	0.0129142
ILMN_2094106	HSD17B12	2.0615	1.72756	0.00258657	0.0129142
ILMN_1655154	PTBP1	-1.48814	-1.44031	0.00258909	0.0129142
ILMN_2085922	WRB	-1.10975	1.16609	0.00258877	0.0129142
ILMN_2412807	DCTN1	-1.03336	-1.06571	0.00258525	0.0129142
ILMN_1688279	PVRIG	-3.69683	-2.30473	0.00259396	0.0129179
ILMN_2393573	RASSF1	-2.3572	-1.63316	0.00259755	0.0129179
ILMN_1716547	NAGK	1.44894	1.81001	0.00259718	0.0129179
ILMN_1708093	ARHGEF5	1.4133	1.01678	0.00259513	0.0129179
ILMN_1720857	GUSBL1	-1.85172	-1.34944	0.00260137	0.0129213
ILMN_1812278	LY9	-3.00274	-2.06093	0.00260443	0.0129213
ILMN_1739541	NMI	2.50847	1.68526	0.00260397	0.0129213
ILMN_1815319	CMTM4	1.05203	1.33298	0.00260417	0.0129213
ILMN_1742601	CR1	2.86972	1.95788	0.00261497	0.0129352
ILMN_1727098	PPP1R16B	-2.30668	-1.57991	0.00261494	0.0129352
ILMN_1715131	CCR7	-1.7022	-1.22286	0.00261363	0.0129352
ILMN_2151368	NOL12	-1.07067	1.07665	0.00261085	0.0129352
ILMN_2087989	ZFAND1	-1.04004	1.06351	0.00261203	0.0129352
ILMN_1787567	TSC22D1	1.24755	-1.61446	0.00262226	0.0129636
ILMN_1781388	PGM5	-1.45533	-1.21531	0.00262937	0.012991
ILMN_2080611	PDSS1	2.91883	1.32426	0.00263123	0.0129926
ILMN_1653529	TEX10	-1.71976	-1.45017	0.0026373	0.0130059
ILMN_1702684	MTRR	1.55982	1.19645	0.00263754	0.0130059
ILMN_2055523	CSGALNACT1	1.47015	1.04121	0.0026386	0.0130059
ILMN_1738529	BCS1L	-1.53913	-1.37371	0.00264058	0.0130079
ILMN_1796245	DNASE2	-2.71053	-1.68777	0.00264443	0.0130192
ILMN_1747506	DHX34	1.10973	1.54511	0.00264655	0.0130219
ILMN_1719785	UCK1	-1.29494	-1.04999	0.00265049	0.0130336
ILMN_1763460	NHP2L1	-2.05533	-1.32107	0.00265517	0.013049
ILMN_1797342	FNBP1	1.20471	-1.09417	0.00266058	0.0130678
ILMN_2368576	UBA52	-1.65925	-1.11878	0.00266243	0.0130692
ILMN_1769140	KIAA1958	1.38782	1.12586	0.00266921	0.0130948
ILMN_2357577	PRKAA1	-1.1471	1.15748	0.00267276	0.0131045
ILMN_1678032	NR1H2	2.0295	1.23358	0.00268649	0.0131641
ILMN_1827277		-1.52184	-1.15011	0.0026929	0.0131878
ILMN_2062370	NOL8	-1.24803	-1.1562	0.00269771	0.0131976
ILMN_1657515	RPS6KA5	-1.12894	1.34788	0.00269806	0.0131976
ILMN_1746578	SLC23A2	-1.27399	1.15886	0.00270162	0.0132072
ILMN_1777526	MED20	1.85473	1.41446	0.0027105	0.0132429
ILMN_1673111	TSEN34	3.02123	1.74645	0.00271923	0.0132622
ILMN_1748034	KLHDC4	-2.28993	-1.53052	0.00271704	0.0132622
ILMN_1660343	LOC653080	-1.48802	-1.15115	0.00271841	0.0132622
ILMN_1846002		2.20623	1.40601	0.00272169	0.0132665
ILMN_1706959	TIMM22	-1.72643	-1.3536	0.00273308	0.0133143
ILMN_2097185	PUS3	1.5303	-1.02043	0.0027377	0.0133194
ILMN_2367275	BCL7B	-1.19286	1.10657	0.00273892	0.0133194
ILMN_2229379	KIT	-1.0304	1.20911	0.00273711	0.0133194
ILMN_1785284	ALDH6A1	-1.92789	-1.63892	0.00274216	0.01332
ILMN_1778177	ZNF207	1.73231	1.1888	0.00274225	0.01332
ILMN_1740015	CD14	4.60065	2.62279	0.00274474	0.0133244
ILMN_1711611	LOC653907	2.71055	1.41661	0.00274936	0.0133303
ILMN_2289849	FCGR2A	2.67329	1.67774	0.00275076	0.0133303
ILMN_1711702	CLEC2D	-2.09977	-1.58219	0.00274787	0.0133303
ILMN_1756928	RTN1	-3.35862	-1.93375	0.00275775	0.0133508
ILMN_1717173	ECT2	1.52836	1.04953	0.0027583	0.0133508
ILMN_2243912	RAB37	-1.80998	1.13603	0.00276298	0.0133508
ILMN_2208413	ARHGAP15	1.73101	1.14105	0.00276021	0.0133508
ILMN_1798163	UPF3B	1.04901	-1.18773	0.00276208	0.0133508
ILMN_1664028	CENPB	-2.27798	-1.43612	0.00277463	0.0133928
ILMN_1670638	PITPNC1	1.00899	-1.1901	0.00277488	0.0133928
ILMN_1707077	SORT1	2.02547	1.1116	0.00277762	0.0133983
ILMN_1703108	UBE2L6	2.35462	1.17764	0.00278176	0.0134027
ILMN_1723594	LOC283152	1.09559	1.35741	0.00278161	0.0134027
ILMN_1784352	CCM2	-1.29278	1.40653	0.00278336	0.0134027
ILMN_2390299	PSMB8	2.21637	1.35568	0.00278655	0.0134103
ILMN_2095133	SPTAN1	-2.0421	-1.72912	0.00279525	0.0134404
ILMN_1707979	INCA	1.96183	1.14794	0.00279603	0.0134404
ILMN_2384181	DHRS9	5.1913	1.51868	0.00280251	0.0134517
ILMN_1760089	LOC645018	-1.53516	-1.39365	0.0028032	0.0134517
ILMN_2161286	FAM40B	1.039	1.26923	0.00280102	0.0134517
ILMN_2134062	ALKBH3	-1.82136	-1.49755	0.00280662	0.0134526
ILMN_1771987	SLC44A2	1.0923	1.49189	0.00280553	0.0134526
ILMN_1753342	SAT1	3.07185	1.92928	0.00281123	0.0134592
ILMN_1738539	OPLAH	1.41755	1.07571	0.0028109	0.0134592
ILMN_1730631	C2orf44	-1.79641	-1.38677	0.00283059	0.0135442
ILMN_1772876	ZNF395	-2.98399	-2.09627	0.00283605	0.0135547
ILMN_1880930		1.81862	1.10637	0.00283573	0.0135547
ILMN_1680925	SLC9A3R1	-1.55666	1.15585	0.00285942	0.0136586
ILMN_1751403	NUDT15	1.1487	-1.06266	0.0028644	0.0136746
ILMN_1809695	CAMK2G	-1.27946	1.40185	0.0028742	0.0137135
ILMN_2251978	C21orf66	-1.84478	-1.36467	0.00287634	0.0137159
ILMN_1800425	SLC9A1	1.17594	1.92483	0.00287897	0.0137206
ILMN_2370464	ATRIP	-1.51111	-1.17127	0.00288094	0.0137221
ILMN_2358919	TP53I3	2.61768	1.32759	0.00289653	0.013782
ILMN_1702609	B3GNT5	1.53064	1.12794	0.00289681	0.013782
ILMN_2363621	RBBP8	1.49069	1.01446	0.00290589	0.0138095
ILMN_1750893	LOC441081	1.01373	-1.03242	0.00290487	0.0138095
ILMN_1731174	LOC647856	-1.82974	-1.41765	0.00293751	0.0139518
ILMN_1728714	SSSCA1	1.17435	1.0491	0.00294347	0.0139721
ILMN_2408400	NSUN5	-1.53192	-1.12575	0.00295275	0.0140003
ILMN_1811754	NDUFB10	-1.11418	1.15556	0.0029526	0.0140003
ILMN_1732985	PHF20L1	3.27911	1.81502	0.00295465	0.0140013
ILMN_1810922	PCNT	-1.92023	-1.38881	0.00295692	0.0140041
ILMN_1775327	PKM2	1.203	-1.40624	0.00296818	0.0140495
ILMN_1794364	CTSW	-3.42653	-1.88166	0.00297259	0.0140623
ILMN_1739032	TMEM70	1.70051	1.13157	0.00298736	0.0141162
ILMN_1733616	TFEB	-1.19558	1.20113	0.00298672	0.0141162
ILMN_1779404	PUF60	-1.64857	-1.03633	0.00299521	0.0141453
ILMN_1756541	MXD4	-2.65982	-1.60632	0.00300142	0.0141666
ILMN_1775522	MAGED1	-2.84705	-1.88501	0.00301897	0.0142253
ILMN_1652762	HIC2	-1.4228	-1.18786	0.00301857	0.0142253
ILMN_1651315	HMG20B	-1.13566	1.10279	0.00301681	0.0142253
ILMN_1774604	PNKD	2.70797	1.3629	0.0030221	0.014232
ILMN_1663541	B4GALT7	-1.80897	-1.26594	0.0030268	0.0142461
ILMN_1810420	DYSF	4.63866	3.02352	0.00302967	0.0142516
ILMN_2180239	DOPEY2	-1.10703	1.21068	0.00303444	0.014266
ILMN_1655312	HPS5	1.13154	-1.13981	0.00304286	0.0142975
ILMN_1762747	RPL15	-2.43394	-1.60628	0.00304615	0.0143049
ILMN_1657996	LOC642035	2.74261	1.4166	0.00304892	0.0143099
ILMN_1736965	SIGIRR	-2.14445	-1.63168	0.00305698	0.0143397
ILMN_1746968	PHF1	1.78197	1.18163	0.00306096	0.0143422
ILMN_1670998	TALDO1	1.23805	1.54066	0.00306045	0.0143422
ILMN_2386016	C2orf28	-1.75166	-1.46122	0.00306977	0.0143621
ILMN_1711452	UEVLD	1.32207	1.06846	0.00307037	0.0143621
ILMN_1706677	MAPK1	1.11526	1.25181	0.00306797	0.0143621
ILMN_1670272	LRP10	2.58012	1.74026	0.00308939	0.0144101
ILMN_1821270		-2.61625	-2.13497	0.00308867	0.0144101
ILMN_1670542	AK2	1.84372	1.28626	0.00308593	0.0144101
ILMN_2352303	RASSF2	2.16689	1.35452	0.003091	0.0144101
ILMN_1856315		-1.43537	-1.46412	0.00309061	0.0144101
ILMN_1807283	NDST1	1.17673	2.33278	0.00308312	0.0144101
ILMN_1671565	RNASET2	-1.21113	1.3371	0.00310545	0.0144694
ILMN_1696911	FTHL8	4.00426	1.71323	0.00311225	0.0144768
ILMN_1679929	KLF13	-1.45445	1.20756	0.00311225	0.0144768
ILMN_1785336	PMM2	-1.4884	1.46886	0.00311155	0.0144768
ILMN_1730568	ZDHHC7	-1.24138	1.18944	0.00312904	0.0145468
ILMN_1681324	MRPL49	-1.4783	-1.20247	0.00313138	0.0145496
ILMN_1679428	CHIC2	2.41355	1.66474	0.00313458	0.0145564
ILMN_1805737	PFKP	-2.21315	-1.86385	0.00314014	0.0145741
ILMN_1804150	HIBADH	-2.15779	-1.61566	0.00314309	0.0145797
ILMN_1793017	DGKQ	-2.13777	-1.47137	0.00314776	0.0145851
ILMN_2106449	PLEKHF2	1.94022	1.26842	0.00314686	0.0145851
ILMN_1901532		-1.19716	1.05835	0.00315319	0.0146022
ILMN_1800540	CD55	5.93624	2.85843	0.00315973	0.0146134
ILMN_2344047	ZNF398	-1.50443	-1.18318	0.00316086	0.0146134
ILMN_2080637	ZBTB44	1.0635	-1.01944	0.00315994	0.0146134
ILMN_1723632	PIGC	-1.47897	-1.11422	0.00316327	0.0146164
ILMN_1904851		-1.56375	-1.00272	0.00316719	0.0146264
ILMN_1703324	PDSS1	2.68536	1.13646	0.0031756	0.0146571
ILMN_1746941	HIPK3	1.24665	1.03623	0.00318199	0.0146785
ILMN_1687306	LGALS2	-3.22496	-1.81902	0.00319184	0.0146891
ILMN_2355033	KIAA1147	-2.34199	-1.82784	0.00318777	0.0146891
ILMN_2225746	C17orf59	-1.72295	-1.19992	0.00319192	0.0146891
ILMN_1789638	MFSD2	1.59568	1.0828	0.00319308	0.0146891
ILMN_1689264	GUCA1B	-1.07582	1.05809	0.00318971	0.0146891
ILMN_1719986	PIK3IP1	-2.38877	-1.54493	0.00319951	0.0147056
ILMN_1676765	LOC390354	-2.45628	-1.62784	0.00320021	0.0147056
ILMN_1779147	ENC1	-1.78941	-1.23484	0.00320398	0.0147068
ILMN_1786015	CTCF	-1.5147	-1.10737	0.00320249	0.0147068
ILMN_2134381	C14orf85	1.72925	1.21402	0.00321187	0.0147349
ILMN_1808566	TMEM180	1.9185	1.2986	0.00322477	0.014786
ILMN_2203807	MRP63	-1.44526	-1.21813	0.00323439	0.0148219
ILMN_2400143	RPL32	-1.58994	-1.36487	0.0032508	0.0148855
ILMN_1697024	LOC730432	-1.51918	-1.3095	0.00325184	0.0148855
ILMN_1775708	SLC2A3	4.52041	2.6679	0.00325864	0.0149085
ILMN_1697348	WBSCR22	-2.33168	-1.5286	0.00326815	0.0149438
ILMN_1909247		-1.28962	-1.17019	0.00327711	0.0149766
ILMN_1801833	ARHGAP24	1.52339	1.35162	0.00328497	0.0150042
ILMN_2072973	TOP3A	-1.39386	1.31157	0.00329284	0.015032
ILMN_2375557	SCMH1	-1.29206	-1.17918	0.00330228	0.0150668
ILMN_1753112	CD5	-3.11414	-2.06971	0.00330476	0.0150699
ILMN_2373062	RHBDF2	2.40587	1.33422	0.00332381	0.0151412
ILMN_1759595	C22orf29	-1.99842	-1.38946	0.00332402	0.0151412
ILMN_1706935	CCDC136	-1.3391	-1.1669	0.00333777	0.0151872
ILMN_2112755	HSDL1	1.53042	-1.10154	0.00333776	0.0151872
ILMN_2410540	CASP2	-1.46116	-1.2093	0.00334632	0.0152179
ILMN_1665943	MAP4K1	-3.25358	-2.20281	0.00335457	0.0152222
ILMN_1791328	STK39	-2.77674	-1.72037	0.0033534	0.0152222
ILMN_1745788	CX3CR1	-1.68478	-1.06539	0.00335112	0.0152222
ILMN_1757742	ZRANB1	1.42997	1.16278	0.00335308	0.0152222
ILMN_1778059	CASP4	3.56031	1.78178	0.00335644	0.0152224
ILMN_1768870	CAPZA2	2.63782	1.69285	0.00336	0.0152303
ILMN_1756982	CLIC1	2.4327	1.82084	0.00336671	0.0152524
ILMN_1791545	KRT23	4.42659	1.8982	0.00337379	0.0152596
ILMN_1719303	P4HB	1.11679	-1.00299	0.00337277	0.0152596
ILMN_2166457	HPGD	1.03826	-1.22305	0.00337297	0.0152596
ILMN_1711414	MRPS27	-2.41057	-1.7676	0.00337791	0.01527
ILMN_1701854	GNG5	2.18976	1.20055	0.00338079	0.0152747
ILMN_1724837	ZC3HAV1	2.49219	1.09148	0.00338512	0.015286
ILMN_1672176	SMPD2	1.68437	1.23395	0.00339237	0.0153022
ILMN_1726153	MGC4677	1.58413	-1.15084	0.00339218	0.0153022
ILMN_1695829	TTYH2	-2.19544	-1.63452	0.00339427	0.0153025
ILMN_2061405	NUP54	-1.50779	-1.15673	0.00340446	0.0153369
ILMN_1710885	LOC387867	-2.00923	-1.49018	0.00340558	0.0153369
ILMN_1747058	TRAPPC2L	-1.63447	-1.10934	0.00341202	0.0153576
ILMN_2348268	IFFO	-1.87399	1.03909	0.00341507	0.015363
ILMN_1670302	HK3	4.5743	2.86439	0.00342711	0.0154089
ILMN_1798728	C19orf2	-2.45207	-1.75109	0.00343639	0.0154423
ILMN_1712390	CUTA	-2.44758	-1.7332	0.0034398	0.0154493
ILMN_1719756	ZAP70	-3.4243	-2.03782	0.00345272	0.0154823
ILMN_2141444	RPL18A	-1.58611	-1.22452	0.00345252	0.0154823
ILMN_1736847	MED8	1.24919	1.28527	0.00345217	0.0154823
ILMN_2341724	ANKRD55	2.24861	1.52089	0.00346673	0.0154952
ILMN_1799815	XYLT2	-2.38801	-1.58106	0.00346187	0.0154952
ILMN_1751743	XRCC1	-1.37215	-1.03848	0.00345957	0.0154952
ILMN_1721629	ZNF654	1.57895	-1.0183	0.00345884	0.0154952
ILMN_1710571	PAPD5	-1.84473	-1.1312	0.00346598	0.0154952
ILMN_2344079	ZGPAT	-1.13223	-1.14668	0.00346315	0.0154952
ILMN_1745620	KRCC1	1.52332	1.30493	0.0034712	0.0155069
ILMN_1854765		-1.47303	-1.13018	0.00347648	0.0155221
ILMN_1759915	ARPC1A	1.79875	1.36297	0.00348269	0.0155416
ILMN_1891455		1.64789	-1.00376	0.00348685	0.0155451
ILMN_1678235	KIAA1267	-1.42746	-1.00109	0.00348907	0.0155451
ILMN_1723871	OTUB1	-1.12643	-1.04323	0.00348862	0.0155451
ILMN_1695354	BMF	1.80621	1.10908	0.00349875	0.0155799
ILMN_1769394	PLCD1	1.70408	1.1338	0.0035007	0.0155803
ILMN_1696584	ORM1	42.8063	11.1664	0.00350445	0.0155848
ILMN_2059535	PPM1F	-1.11171	1.67711	0.00350545	0.0155848
ILMN_1669966	NDUFS7	-1.58235	-1.07408	0.00350969	0.0155875
ILMN_1724474	COP1	1.49092	1.18163	0.00351111	0.0155875
ILMN_1755737	TRABD	-1.29152	1.24989	0.00351353	0.0155875
ILMN_1681888	PRKAR2A	1.01064	-1.05509	0.00351328	0.0155875
ILMN_1710514	BCL3	8.20719	3.29974	0.00352727	0.0156078
ILMN_2233493	GPBP1	1.749	1.18354	0.00352934	0.0156078
ILMN_2263144	MGC3196	-1.95311	-1.62878	0.0035259	0.0156078
ILMN_1706779	LIG1	-2.01245	-1.45785	0.00352849	0.0156078
ILMN_1723729	RSL1D1	-2.26936	-1.62577	0.00352521	0.0156078
ILMN_1672356	ANKRD13D	1.03397	1.74287	0.0035245	0.0156078
ILMN_1788384	C9orf5	-1.91496	-1.58168	0.00353781	0.0156205
ILMN_1656849	SLC26A8	1.74065	1.26962	0.00353658	0.0156205
ILMN_2233050	PLA2G2D	-1.01697	1.04655	0.00353745	0.0156205
ILMN_1795905	ZBTB4	-2.24944	-1.57831	0.00355153	0.0156727
ILMN_2192385	TTC19	-2.26273	-1.60043	0.00356531	0.0157253
ILMN_1755649	SLC16A5	-1.19842	1.41551	0.00357073	0.0157337
ILMN_2199947	REV3L	-1.04317	-1.0869	0.00357098	0.0157337
ILMN_1653469	RPL12	-2.04905	-1.35466	0.00358056	0.0157675
ILMN_1793712	SCAMP3	-2.34594	-1.48451	0.00359018	0.015797
ILMN_1683598	ACSL4	3.16155	1.84396	0.00359104	0.015797
ILMN_1720233	CCDC49	2.00456	1.56477	0.00359407	0.015802
ILMN_1678882	KIR2DL1	-1.77684	-1.22163	0.00360038	0.0158214
ILMN_1711030	OPLAH	3.43533	2.16296	0.00360545	0.0158354
ILMN_1683065	C2orf64	-1.26103	-1.05004	0.00361588	0.0158728
ILMN_1769634	STRA13	-1.877	-1.33502	0.00361976	0.0158815
ILMN_2079655	KLRB1	-5.25468	-2.41861	0.00363051	0.0158952
ILMN_1738866	DEXI	-1.78725	-1.41996	0.00363051	0.0158952
ILMN_1697962	NSMCE1	-1.53457	-1.17947	0.00362784	0.0158952
ILMN_1802331	NFATC2IP	-1.23127	-1.07586	0.00362884	0.0158952
ILMN_2228180	MSRA	4.35543	2.67276	0.00363945	0.0159014
ILMN_1706817	SERP1	1.94348	1.18138	0.00363662	0.0159014
ILMN_1696230	RAB43	2.38996	1.33155	0.00363955	0.0159014
ILMN_1812557	CDK5RAP3	1.05289	1.07008	0.00363645	0.0159014
ILMN_1795285	PHF15	-2.73959	-1.85807	0.00365231	0.0159379
ILMN_1659913	ISG20	1.92936	1.24569	0.00365441	0.0159379
ILMN_1773650	LRRN3	-2.71569	-2.05863	0.00365553	0.0159379
ILMN_1695827	PPP1CA	-1.04771	1.05711	0.0036523	0.0159379
ILMN_1813938	CHCHD4	-1.88826	-1.28635	0.00366	0.0159407
ILMN_1808837	LOC644029	-1.80516	-1.44357	0.0036592	0.0159407
ILMN_1748650	MRPL45	-2.15568	-1.62725	0.00367354	0.0159913
ILMN_2051232	SDHA	-1.90224	-1.4628	0.00367815	0.016003
ILMN_1700831	SLC27A2	1.26691	1.07641	0.00368829	0.0160388
ILMN_1733696	IMP3	-2.51626	-1.63153	0.00369075	0.0160411
ILMN_2388112	CR1	2.6967	1.92864	0.00369674	0.0160541
ILMN_2213136	LEF1	-2.32311	-1.55891	0.00369758	0.0160541
ILMN_2392717	LARP7	1.65203	1.15686	0.00370198	0.0160649
ILMN_2073012	TMEM203	-2.1424	-1.5556	0.00371122	0.0160966
ILMN_2316236	HOPX	-2.75784	-1.83876	0.00371644	0.0161108
ILMN_1667315	STAG3L1	-1.93905	-1.52474	0.00373002	0.0161613
ILMN_1747195	PSMB8	2.00112	1.51893	0.00373833	0.0161675
ILMN_1691559	ELF2	2.88959	1.65062	0.00373649	0.0161675
ILMN_1793118	TAX1BP1	1.76287	1.29455	0.0037392	0.0161675
ILMN_2224657	KLRG2	1.61037	1.14449	0.00373857	0.0161675
ILMN_2195821	C5orf41	2.28879	1.25152	0.00375627	0.0162307
ILMN_1735827	NISCH	-1.62922	-1.20531	0.00375916	0.0162307
ILMN_1728845	SMARCD1	-1.68527	-1.43647	0.00375964	0.0162307
ILMN_1716925	FSIP1	1.0769	-1.07138	0.00377308	0.0162803
ILMN_1743583	MADD	-1.7582	-1.33629	0.00377854	0.0162954
ILMN_2356574	GTF3C2	-1.58097	-1.25622	0.0037887	0.0163308
ILMN_2176063	FCGR1A	4.48826	2.22436	0.00379157	0.0163309
ILMN_1703955	FBXO32	-1.88681	-1.45598	0.00379264	0.0163309
ILMN_1657153	ACTR3	2.45513	1.50249	0.00379608	0.0163372
ILMN_1796738	SPAST	-1.04907	1.27909	0.00381798	0.016423
ILMN_1712721	GAST	2.73277	1.40184	0.0038289	0.0164317
ILMN_1694147	PUS3	1.52641	-1.03786	0.00383012	0.0164317
ILMN_2397721	GLB1	-1.49308	-1.1315	0.00382345	0.0164317
ILMN_2401258	FAM13A1	-1.74547	-1.26592	0.0038318	0.0164317
ILMN_2209748	DERL1	-1.18377	-1.0164	0.0038265	0.0164317
ILMN_1706342	ZNF746	1.16073	1.59905	0.00382843	0.0164317
ILMN_1791097	RSBN1	1.9231	-1.02364	0.00383652	0.0164435
ILMN_1761764	ALKBH7	-1.66159	-1.21837	0.00384583	0.0164749
ILMN_1754121	CSK	1.1928	1.09465	0.00384814	0.0164763
ILMN_1838039		-1.08871	-1.20667	0.00385081	0.0164793
ILMN_1743806	MIF4GD	-1.85843	-1.37697	0.00387625	0.0165738
ILMN_2232430	NMD3	-1.26117	1.01347	0.00387687	0.0165738
ILMN_1755504	CALCOCO2	1.4033	1.06372	0.00388859	0.0165877
ILMN_1691855	CACNA1B	1.5341	1.14329	0.00389005	0.0165877
ILMN_2044927	RNF5	-1.45675	-1.29659	0.00388776	0.0165877
ILMN_1687092	KBTBD4	1.17554	-1.01992	0.00388975	0.0165877
ILMN_1803720	SLC16A5	-1.13838	1.32922	0.00388231	0.0165877
ILMN_1717934	SYT11	-2.61542	-1.43938	0.00390064	0.0166243
ILMN_2082209	C20orf100	-1.63798	-1.18527	0.00391339	0.0166617
ILMN_1687768	NCOA7	1.7379	-1.13715	0.00391164	0.0166617
ILMN_2216852	PGK1	1.92818	1.49184	0.00391887	0.0166703
ILMN_1692219	RAB11FIP1	-2.43523	-1.02373	0.0039258	0.0166703
ILMN_1778360	PYGB	-2.04089	-1.68779	0.00392567	0.0166703
ILMN_1780698	ZFYVE19	-1.77618	-1.28511	0.00392668	0.0166703
ILMN_2408572	RNASE4	-1.32354	-1.12794	0.0039274	0.0166703
ILMN_1733221	C9orf164	-1.27112	1.22712	0.00392362	0.0166703
ILMN_1794333	POU2F1	-1.24445	1.10946	0.00393097	0.016677
ILMN_1659777	RUFY1	1.04389	-1.30279	0.0039437	0.0167225
ILMN_1657497	KIAA0319	-1.07191	1.14199	0.00395339	0.016755
ILMN_2339825	YME1L1	1.58771	1.04054	0.00396325	0.0167713
ILMN_1761963	C4orf29	-1.31562	-1.25537	0.00396215	0.0167713
ILMN_1689160	DPEP2	-1.32388	1.1885	0.00396249	0.0167713
ILMN_1848464		-1.26954	-1.21658	0.00397085	0.0167949
ILMN_1793146	CCDC25	-1.4276	-1.12419	0.0039742	0.0168006
ILMN_1664440	TP53BP1	1.06181	-1.1523	0.00397972	0.0168154
ILMN_2092664	ADSS	-1.85065	-1.28099	0.00398423	0.0168174
ILMN_2374159	HERPUD1	-1.15472	1.25467	0.00398341	0.0168174
ILMN_1697218	MED22	-1.37209	1.14037	0.00398805	0.0168251
ILMN_1683817	UBE2Q2	-1.56243	-1.34434	0.00399228	0.0168344
ILMN_1756126	STUB1	-1.51155	-1.17406	0.00400523	0.016877
ILMN_2097793	ZBTB4	-2.78531	-1.75662	0.0040082	0.016877
ILMN_1723320	FLJ37307	-1.01041	1.11999	0.00400845	0.016877
ILMN_1677043	AKR7A2	-2.41838	-1.4286	0.0040222	0.0169241
ILMN_1772522	ZFP161	-1.73557	-1.37766	0.00402369	0.0169241
ILMN_1807514	ZNF394	1.49604	1.04423	0.00403474	0.016962
ILMN_1718671	GJB6	1.62504	1.15203	0.00404337	0.0169897
ILMN_1658678	SAAL1	-2.03402	-1.50728	0.00405026	0.0169977
ILMN_1747204	HTRA2	2.37195	-1.01418	0.00405138	0.0169977
ILMN_1786722	ZNF385A	-1.94623	-1.704	0.00404752	0.0169977
ILMN_1716524	RAB7A	1.82028	1.56215	0.00405687	0.0170122
ILMN_1696466	ROPN1L	5.20822	3.263	0.00407533	0.017081
ILMN_1689445	POLR2H	-1.88691	-1.36854	0.00407871	0.0170866
ILMN_1756806	MCL1	2.73067	1.55003	0.00408781	0.0171075
ILMN_1661138	GON4L	-1.15393	-1.12383	0.0040864	0.0171075
ILMN_1675556	XKR8	1.01273	1.13628	0.00409508	0.0171293
ILMN_1693009	FGL2	-1.06746	1.54981	0.00410441	0.0171598
ILMN_2054607	CYP4V2	-1.86397	-1.47717	0.00410986	0.017174
ILMN_1780756	RBM23	2.45742	1.80779	0.00412433	0.0172168
ILMN_1701455	FBXO6	3.3323	1.80641	0.00412829	0.0172168
[truncated: 2,078 more rows]
